# Supplementary material for: Crystal structure of di-μ-aqua-μ-(pyrazine N,N′-dioxide)-κ2 O:O-bis­(di­aqua­sodium) tetra­phenyl­borate dihydrate pyrazine N,N′-dioxide monosolvate
Source: Acta Crystallogr E Crystallogr Commun. 2015 Nov 7;71(Pt 12):1467–70. doi: 10.1107/S205698901502071X (PMC4719815; doi:10.1107/S205698901502071X)
Supplement: Supplementary file 1 [file e-71-01467-sup1.cif]

##############################################################################
#                                                                            #
# This CIF contains the data in a paper accepted for publication in          #
# Acta Crystallographica Section E. It conforms to the requirements of       #
# Notes for Authors for Acta Crystallographica Section E, and has been       #
# peer reviewed under the auspices of the IUCr Commission on Journals.       #
#                                                                            #
# Full details of the Crystallographic Information File format               #
# are given in the paper "The Crystallographic Information File (CIF):       #
# a New Standard Archive File for Crystallography" by S. R. Hall, F. H.      #
# Allen and I. D. Brown [Acta Cryst. (1991), A47, 655-685].                  #
#                                                                            #
# The current version of the core CIF dictionary is obtainable from          #
# ftp://ftp.iucr.org/pub/cif_core.dic.                                       #
#                                                                            #
# Software is freely available for graphical display of the structure(s)     #
# in this CIF. For information consult the CIF software page                 #
# http://www.iucr.org/resources/cif/software.                                #
#                                                                            #
# This file may be used for bona fide research purposes within the           #
# scientific community so long as proper attribution is given to the journal # 
# article from which it was obtained.                                        #
#                                                                            #
##############################################################################
data_I
_database_code_depnum_ccdc_archive 'CCDC 1434594'
_audit_creation_method     'form.cif (version 2.0)'
_journal_data_validation_number     ?
_journal_date_recd_electronic     2015-10-27
_journal_date_accepted     2015-11-01
_journal_name_full     'Acta Crystallographica, Section E'
_journal_year     2015
_journal_volume     71
_journal_issue     12
_journal_page_first     1467
_journal_page_last     1470
_journal_paper_category     GM
_journal_paper_doi     10.1107/S205698901502071X
_journal_coeditor_code     WM5232
_publ_contact_author_name
;
Jacqueline M. Knaust
;
_publ_contact_author_address
;
Department of Chemistry Mathematics and Physics
Clarion University
840 Wood Street
Clarion, PA 16214, USA
;
_publ_contact_author_email     'jknaust@clarion.edu'
_publ_contact_author_fax     '814-393-'
_publ_contact_author_phone     '814-393-1733'
_publ_section_title
;
Crystal structure of di-\m-aqua-\m-(pyrazine
<i>N</i>,<i>N</i>'-dioxide)-\k^2^<i>O</i>:<i>O</i>-bis(diaquasodium)
tetraphenylborate dihydrate pyrazine <i>N</i>,<i>N</i>'-dioxide monosolvate
;
_publ_section_title_footnote     .
loop_
    _publ_author_name
    _publ_author_footnote
    _publ_author_address
    'Boron, Elaine P.' .
;
Chemistry Department
520 North Main St.
Meadville, PA 16335,
USA
;
    'Carter, Kelsey K.' .
;
Chemistry Department
520 North Main St.
Meadville, PA 16335,
USA
;
    'Knaust, Jacqueline M.' .
;
Department of Chemistry Mathematics and Physics
Clarion University
840 Wood Street
Clarion, PA 16214,
USA
;
_publ_section_synopsis
;
The crystal structure of the title compound contains discrete
[{Na(H~2~O)~2~}~2~(\m-H~2~O)~2~(\m-pzdo)]^2+^ (pzdo is pyrazine
<i>N</i>,<i>N</i>'-dioxide) cations, tetraphenylborate anions and
uncoordinating water and pzdo molecules, held together by various
hydrogen-bonding and C---H...\p and O---H...\p interactions.
;
_chemical_name_systematic
;\
Di-\m-aqua-\m-(pyrazine
<i>N</i>,<i>N</i>'-dioxide)-\k^2^<i>O</i>:<i>O</i>-bis(diaquasodium)
tetraphenylborate pyrazine <i>N</i>,<i>N</i>'-dioxide monosolvate dihydrate
;
_chemical_name_common     ?
_chemical_formula_moiety
                     'C4 H16 N2 Na2 O8 2+, 2(B C24 H20 -), C4 H4 N2 O2, 2(H2 O)'
_chemical_formula_sum     'C56 H64 B2 N4 Na2 O12'
_chemical_formula_iupac
                '[Na2 (C4 H4 N2 O2) (H2 O1)6]  (B C24 H20)2, C4 H4 N2 O2, 2H2 O'
_chemical_formula_weight     1052.71
_chemical_melting_point     ?
_symmetry_cell_setting     monoclinic
_symmetry_space_group_name_H-M     'C 2/c'
_symmetry_space_group_name_Hall     '-C 2yc'
loop_
    _symmetry_equiv_pos_as_xyz
    'x, y, z'
    '-x, y, -z+1/2'
    'x+1/2, y+1/2, z'
    '-x+1/2, y+1/2, -z+1/2'
    '-x, -y, -z'
    'x, -y, z-1/2'
    '-x+1/2, -y+1/2, -z'
    'x+1/2, -y+1/2, z-1/2'
_cell_length_a     20.4224(9)
_cell_length_b     10.1950(4)
_cell_length_c     27.2349(11)
_cell_angle_alpha     90.00
_cell_angle_beta     102.9470(10)
_cell_angle_gamma     90.00
_cell_volume     5526.3(4)
_cell_formula_units_Z     4
_cell_measurement_reflns_used     14931
_cell_measurement_theta_min     2.244
_cell_measurement_theta_max     30.513
_cell_measurement_temperature     99(2)
_exptl_crystal_description     block
_exptl_crystal_colour     colorless
_exptl_crystal_size_max     0.50
_exptl_crystal_size_mid     0.40
_exptl_crystal_size_min     0.25
_exptl_crystal_density_diffrn     1.265
_exptl_crystal_density_meas     ?
_exptl_crystal_density_method     'not measured'
_exptl_crystal_F_000     2224
_exptl_absorpt_coefficient_mu     0.101
_exptl_absorpt_correction_type     multi-scan
_exptl_absorpt_process_details
;
(<i>SADABS</i>; Bruker, 2001)
;
_exptl_absorpt_correction_T_min     0.894364
_exptl_absorpt_correction_T_max     1.000000
_exptl_special_details     ?
_diffrn_ambient_temperature     99(2)
_diffrn_radiation_type     MoK\a
_diffrn_radiation_wavelength     0.71073
_diffrn_radiation_source     'fine-focus sealed tube'
_diffrn_radiation_monochromator     graphite
_diffrn_measurement_device_type     'Bruker SMART APEX CCD'
_diffrn_measurement_method     '\w scans'
_diffrn_detector_area_resol_mean     ?
_diffrn_reflns_number     32437
_diffrn_reflns_av_R_equivalents     0.0374
_diffrn_reflns_av_sigmaI/netI     0.0333
_diffrn_reflns_theta_min     1.53
_diffrn_reflns_theta_max     30.53
_diffrn_reflns_theta_full     30.53
_diffrn_measured_fraction_theta_max     0.999
_diffrn_measured_fraction_theta_full     0.999
_diffrn_reflns_limit_h_min     -29
_diffrn_reflns_limit_h_max     29
_diffrn_reflns_limit_k_min     -14
_diffrn_reflns_limit_k_max     14
_diffrn_reflns_limit_l_min     -37
_diffrn_reflns_limit_l_max     38
_diffrn_standards_number     ?
_diffrn_standards_interval_count     ?
_diffrn_standards_interval_time     ?
_diffrn_standards_decay_%     ?
_refine_special_details
;
Refinement of <i>F</i>^2^ against ALL reflections. The weighted <i>R</i>-factor
<i>wR</i> and goodness of fit <i>S</i> are based on <i>F</i>^2^, conventional
<i>R</i>-factors <i>R</i> are based on <i>F</i>, with <i>F</i> set to zero for
negative <i>F</i>^2^. The threshold expression of <i>F</i>^2^ >
\s(<i>F</i>^2^) is used only for calculating <i>R</i>-factors(gt) <i>etc</i>.
and is not relevant to the choice of reflections for refinement.
<i>R</i>-factors based on <i>F</i>^2^ are statistically about twice as large
as those based on <i>F</i>, and <i>R</i>- factors based on ALL data will be
even larger.
;
_reflns_number_total     8464
_reflns_number_gt     6996
_reflns_threshold_expression     I>2sigma(I)
_refine_ls_structure_factor_coef     Fsqd
_refine_ls_matrix_type     full
_refine_ls_R_factor_all     0.0629
_refine_ls_R_factor_gt     0.0515
_refine_ls_wR_factor_gt     0.1301
_refine_ls_wR_factor_ref     0.1395
_refine_ls_goodness_of_fit_ref     1.039
_refine_ls_restrained_S_all     1.039
_refine_ls_number_reflns     8464
_refine_ls_number_parameters     377
_refine_ls_number_restraints     8
_refine_ls_hydrogen_treatment     mixed
_refine_ls_weighting_scheme     calc
_refine_ls_weighting_details
         'calc w=1/[\s^2^(Fo^2^)+(0.0739P)^2^+3.1014P] where P=(Fo^2^+2Fc^2^)/3'
_atom_sites_solution_hydrogens     geom
_atom_sites_solution_primary     direct
_atom_sites_solution_secondary     difmap
_refine_ls_shift/su_max     0.001
_refine_ls_shift/su_mean     0.000
_refine_diff_density_max     0.484
_refine_diff_density_min     -0.213
_refine_ls_extinction_method     none
_refine_ls_extinction_coef     ?
loop_
    _atom_type_symbol
    _atom_type_description
    _atom_type_scat_dispersion_real
    _atom_type_scat_dispersion_imag
    _atom_type_scat_source
    'C' 'C' 0.0033 0.0016
                         'International Tables Vol C Tables 4.2.6.8 and 6.1.1.4'
    'H' 'H' 0.0000 0.0000
                         'International Tables Vol C Tables 4.2.6.8 and 6.1.1.4'
    'B' 'B' 0.0013 0.0007
                         'International Tables Vol C Tables 4.2.6.8 and 6.1.1.4'
    'N' 'N' 0.0061 0.0033
                         'International Tables Vol C Tables 4.2.6.8 and 6.1.1.4'
    'O' 'O' 0.0106 0.0060
                         'International Tables Vol C Tables 4.2.6.8 and 6.1.1.4'
    'Na' 'Na' 0.0362 0.0249
                         'International Tables Vol C Tables 4.2.6.8 and 6.1.1.4'
_computing_data_collection
;
SMART (Bruker, 2007)
;
_computing_cell_refinement
;
SAINT (Bruker, 2007)
;
_computing_data_reduction
;
SAINT (Bruker, 2007)
;
_computing_structure_solution
;
SHELXS97 (Sheldrick, 2008)
;
_computing_structure_refinement
;
SHELXL97 (Sheldrick, 2008)
;
_computing_molecular_graphics
;
XSEED (Barbour, 2001)
;
_computing_publication_material
;
XSEED (Barbour, 2001)
;
loop_
    _atom_site_type_symbol
    _atom_site_label
    _atom_site_fract_x
    _atom_site_fract_y
    _atom_site_fract_z
    _atom_site_U_iso_or_equiv
    _atom_site_adp_type
    _atom_site_calc_flag
    _atom_site_refinement_flags
    _atom_site_occupancy
    _atom_site_symmetry_multiplicity
    _atom_site_disorder_assembly
    _atom_site_disorder_group
    Na Na1 0.57681(3) 0.53904(5) 0.27762(2) 0.02408(12) Uani d . 1 1 . .
    O O1 0.5000 0.70101(12) 0.2500 0.0302(3) Uani d S 1 2 . .
    O O2 0.5000 1.22491(12) 0.2500 0.0253(3) Uani d S 1 2 . .
    O O3 0.48519(5) 0.52324(10) 0.09489(3) 0.0272(2) Uani d . 1 1 . .
    O O4 0.52081(5) 0.44163(9) 0.19893(4) 0.0266(2) Uani d D 1 1 . .
    O O5 0.61154(5) 0.62448(11) 0.35909(4) 0.0316(2) Uani d D 1 1 . .
    O O6 0.68618(6) 0.53238(14) 0.27608(5) 0.0441(3) Uani d D 1 1 . .
    O O7 0.75011(6) 0.56103(14) 0.38213(5) 0.0434(3) Uani d D 1 1 . .
    N N1 0.5000 0.82883(14) 0.2500 0.0210(3) Uani d S 1 2 . .
    N N2 0.5000 1.09705(14) 0.2500 0.0195(3) Uani d S 1 2 . .
    N N3 0.49248(5) 0.51216(10) 0.04872(4) 0.0196(2) Uani d . 1 1 . .
    C C1 0.53467(6) 0.89566(12) 0.29054(5) 0.0214(2) Uani d . 1 1 . .
    H H1 0.5591 0.8492 0.3191 0.026 Uiso calc R 1 1 . .
    C C2 0.53468(6) 1.02966(12) 0.29060(5) 0.0209(2) Uani d . 1 1 . .
    H H2 0.5591 1.0760 0.3192 0.025 Uiso calc R 1 1 . .
    C C3 0.54999(6) 0.55124(12) 0.03612(5) 0.0215(2) Uani d . 1 1 . .
    H H3 0.5855 0.5872 0.0612 0.026 Uiso calc R 1 1 . .
    C C4 0.44262(6) 0.46070(12) 0.01235(5) 0.0212(2) Uani d . 1 1 . .
    H H4 0.4021 0.4326 0.0207 0.025 Uiso calc R 1 1 . .
    C C5 0.28988(5) 0.68369(11) 0.39692(4) 0.0165(2) Uani d . 1 1 . .
    C C6 0.29439(6) 0.74729(12) 0.44320(4) 0.0204(2) Uani d . 1 1 . .
    H H6 0.2623 0.7264 0.4624 0.024 Uiso calc R 1 1 . .
    C C7 0.34389(6) 0.83982(13) 0.46232(5) 0.0240(2) Uani d . 1 1 . .
    H H7 0.3450 0.8808 0.4938 0.029 Uiso calc R 1 1 . .
    C C8 0.39154(6) 0.87171(13) 0.43493(5) 0.0257(3) Uani d . 1 1 . .
    H H8 0.4258 0.9337 0.4478 0.031 Uiso calc R 1 1 . .
    C C9 0.38860(6) 0.81212(13) 0.38855(5) 0.0249(3) Uani d . 1 1 . .
    H H9 0.4208 0.8336 0.3695 0.030 Uiso calc R 1 1 . .
    C C10 0.33829(6) 0.72066(12) 0.37003(4) 0.0202(2) Uani d . 1 1 . .
    H H10 0.3367 0.6819 0.3381 0.024 Uiso calc R 1 1 . .
    C C11 0.28603(6) 0.43432(11) 0.40579(4) 0.0176(2) Uani d . 1 1 . .
    C C12 0.28816(6) 0.39219(12) 0.45536(4) 0.0203(2) Uani d . 1 1 . .
    H H12 0.2577 0.4301 0.4731 0.024 Uiso calc R 1 1 . .
    C C13 0.33308(6) 0.29710(13) 0.47952(5) 0.0244(2) Uani d . 1 1 . .
    H H13 0.3325 0.2711 0.5129 0.029 Uiso calc R 1 1 . .
    C C14 0.37864(7) 0.24013(13) 0.45489(5) 0.0281(3) Uani d . 1 1 . .
    H H14 0.4094 0.1754 0.4712 0.034 Uiso calc R 1 1 . .
    C C15 0.37846(6) 0.27962(13) 0.40590(5) 0.0264(3) Uani d . 1 1 . .
    H H15 0.4095 0.2421 0.3886 0.032 Uiso calc R 1 1 . .
    C C16 0.33281(6) 0.37423(12) 0.38211(5) 0.0217(2) Uani d . 1 1 . .
    H H16 0.3333 0.3990 0.3486 0.026 Uiso calc R 1 1 . .
    C C17 0.16906(6) 0.57084(11) 0.39863(4) 0.0164(2) Uani d . 1 1 . .
    C C18 0.13473(6) 0.69104(11) 0.39796(4) 0.0186(2) Uani d . 1 1 . .
    H H18 0.1562 0.7692 0.3909 0.022 Uiso calc R 1 1 . .
    C C19 0.07050(6) 0.69938(12) 0.40727(4) 0.0215(2) Uani d . 1 1 . .
    H H19 0.0487 0.7820 0.4058 0.026 Uiso calc R 1 1 . .
    C C20 0.03822(6) 0.58705(13) 0.41870(5) 0.0232(2) Uani d . 1 1 . .
    H H20 -0.0052 0.5927 0.4257 0.028 Uiso calc R 1 1 . .
    C C21 0.07032(6) 0.46643(12) 0.41976(5) 0.0211(2) Uani d . 1 1 . .
    H H21 0.0488 0.3889 0.4275 0.025 Uiso calc R 1 1 . .
    C C22 0.13431(6) 0.45933(11) 0.40948(4) 0.0183(2) Uani d . 1 1 . .
    H H22 0.1551 0.3759 0.4098 0.022 Uiso calc R 1 1 . .
    C C23 0.21392(6) 0.54690(11) 0.31871(4) 0.0181(2) Uani d . 1 1 . .
    C C24 0.19493(6) 0.66032(12) 0.28925(4) 0.0209(2) Uani d . 1 1 . .
    H H24 0.2043 0.7439 0.3047 0.025 Uiso calc R 1 1 . .
    C C25 0.16291(6) 0.65426(14) 0.23831(5) 0.0254(3) Uani d . 1 1 . .
    H H25 0.1507 0.7329 0.2198 0.030 Uiso calc R 1 1 . .
    C C26 0.14892(7) 0.53359(14) 0.21466(5) 0.0273(3) Uani d . 1 1 . .
    H H26 0.1270 0.5290 0.1800 0.033 Uiso calc R 1 1 . .
    C C27 0.16730(7) 0.41963(14) 0.24223(5) 0.0268(3) Uani d . 1 1 . .
    H H27 0.1583 0.3365 0.2264 0.032 Uiso calc R 1 1 . .
    C C28 0.19901(6) 0.42686(12) 0.29327(5) 0.0220(2) Uani d . 1 1 . .
    H H28 0.2109 0.3477 0.3115 0.026 Uiso calc R 1 1 . .
    B B1 0.23971(6) 0.55838(12) 0.37996(5) 0.0161(2) Uani d . 1 1 . .
    H H4A 0.5221(12) 0.451(2) 0.1677(6) 0.057(7) Uiso d D 1 1 . .
    H H5A 0.6528(8) 0.605(2) 0.3724(8) 0.053(6) Uiso d D 1 1 . .
    H H6A 0.7091(14) 0.514(3) 0.2547(9) 0.090(9) Uiso d D 1 1 . .
    H H5B 0.5879(10) 0.597(2) 0.3788(8) 0.059(7) Uiso d D 1 1 . .
    H H4B 0.5158(11) 0.3594(16) 0.2028(8) 0.059(6) Uiso d D 1 1 . .
    H H7A 0.7775(12) 0.625(2) 0.3922(10) 0.086(9) Uiso d D 1 1 . .
    H H6B 0.7144(13) 0.543(3) 0.3054(8) 0.082(9) Uiso d D 1 1 . .
    H H7B 0.7749(15) 0.496(2) 0.3939(12) 0.101(11) Uiso d D 1 1 . .
loop_
    _atom_site_aniso_label
    _atom_site_aniso_U_11
    _atom_site_aniso_U_22
    _atom_site_aniso_U_33
    _atom_site_aniso_U_12
    _atom_site_aniso_U_13
    _atom_site_aniso_U_23
    Na1 0.0223(2) 0.0254(3) 0.0240(3) 0.00197(19) 0.00423(19) 0.00052(19)
    O1 0.0338(7) 0.0136(6) 0.0365(7) 0.000 -0.0068(6) 0.000
    O2 0.0339(7) 0.0137(5) 0.0280(6) 0.000 0.0063(5) 0.000
    O3 0.0331(5) 0.0334(5) 0.0162(4) 0.0025(4) 0.0080(4) -0.0001(3)
    O4 0.0377(5) 0.0205(4) 0.0220(4) 0.0011(4) 0.0075(4) 0.0000(3)
    O5 0.0267(5) 0.0407(6) 0.0266(5) -0.0035(4) 0.0046(4) 0.0008(4)
    O6 0.0254(5) 0.0644(8) 0.0446(7) -0.0014(5) 0.0124(5) -0.0088(6)
    O7 0.0276(6) 0.0469(7) 0.0502(7) 0.0008(5) -0.0030(5) 0.0040(6)
    N1 0.0220(7) 0.0159(6) 0.0225(7) 0.000 -0.0004(5) 0.000
    N2 0.0217(7) 0.0156(6) 0.0211(7) 0.000 0.0046(5) 0.000
    N3 0.0221(5) 0.0196(5) 0.0168(4) 0.0010(4) 0.0037(4) 0.0005(3)
    C1 0.0214(5) 0.0211(6) 0.0193(5) -0.0001(4) -0.0009(4) 0.0006(4)
    C2 0.0221(5) 0.0205(5) 0.0183(5) -0.0013(4) 0.0009(4) -0.0007(4)
    C3 0.0206(5) 0.0217(5) 0.0203(5) -0.0036(4) 0.0003(4) 0.0004(4)
    C4 0.0180(5) 0.0238(6) 0.0212(5) -0.0020(4) 0.0032(4) 0.0021(4)
    C5 0.0155(5) 0.0173(5) 0.0158(5) 0.0009(4) 0.0012(4) 0.0021(4)
    C6 0.0200(5) 0.0217(5) 0.0192(5) -0.0012(4) 0.0037(4) -0.0014(4)
    C7 0.0254(6) 0.0225(6) 0.0216(6) -0.0020(4) 0.0001(4) -0.0035(4)
    C8 0.0233(6) 0.0222(6) 0.0283(6) -0.0057(5) -0.0011(5) 0.0019(5)
    C9 0.0207(5) 0.0278(6) 0.0256(6) -0.0041(5) 0.0039(4) 0.0069(5)
    C10 0.0205(5) 0.0229(6) 0.0167(5) -0.0013(4) 0.0028(4) 0.0026(4)
    C11 0.0165(5) 0.0165(5) 0.0193(5) -0.0002(4) 0.0031(4) 0.0009(4)
    C12 0.0192(5) 0.0210(5) 0.0209(5) 0.0006(4) 0.0052(4) 0.0025(4)
    C13 0.0256(6) 0.0237(6) 0.0231(6) 0.0010(5) 0.0035(5) 0.0066(4)
    C14 0.0271(6) 0.0226(6) 0.0328(7) 0.0076(5) 0.0030(5) 0.0053(5)
    C15 0.0246(6) 0.0253(6) 0.0293(6) 0.0074(5) 0.0064(5) -0.0008(5)
    C16 0.0217(5) 0.0219(6) 0.0219(5) 0.0028(4) 0.0058(4) 0.0005(4)
    C17 0.0165(5) 0.0184(5) 0.0139(5) 0.0009(4) 0.0025(4) -0.0006(4)
    C18 0.0193(5) 0.0177(5) 0.0179(5) 0.0001(4) 0.0021(4) -0.0011(4)
    C19 0.0202(5) 0.0224(6) 0.0210(5) 0.0050(4) 0.0028(4) -0.0024(4)
    C20 0.0158(5) 0.0311(6) 0.0231(6) 0.0021(4) 0.0050(4) 0.0006(5)
    C21 0.0179(5) 0.0240(6) 0.0213(5) -0.0022(4) 0.0037(4) 0.0034(4)
    C22 0.0180(5) 0.0188(5) 0.0176(5) 0.0002(4) 0.0026(4) 0.0008(4)
    C23 0.0178(5) 0.0205(5) 0.0168(5) -0.0001(4) 0.0055(4) -0.0008(4)
    C24 0.0212(5) 0.0228(6) 0.0182(5) 0.0005(4) 0.0036(4) 0.0001(4)
    C25 0.0235(6) 0.0321(7) 0.0198(6) 0.0011(5) 0.0032(4) 0.0035(5)
    C26 0.0246(6) 0.0402(8) 0.0165(5) -0.0029(5) 0.0032(4) -0.0028(5)
    C27 0.0280(6) 0.0308(7) 0.0218(6) -0.0050(5) 0.0063(5) -0.0079(5)
    C28 0.0228(6) 0.0238(6) 0.0198(5) -0.0004(4) 0.0054(4) -0.0023(4)
    B1 0.0162(5) 0.0166(5) 0.0152(5) 0.0000(4) 0.0033(4) -0.0004(4)
_geom_special_details
;
All e.s.d.'s (except the e.s.d. in the dihedral angle between two l.s. planes)
are estimated using the full covariance matrix. The cell e.s.d.'s are taken
into account individually in the estimation of e.s.d.'s in distances, angles
and torsion angles; correlations between e.s.d.'s in cell parameters are only
used when they are defined by crystal symmetry. An approximate (isotropic)
treatment of cell e.s.d.'s is used for estimating e.s.d.'s involving l.s.
planes.
;
loop_
    _geom_bond_atom_site_label_1
    _geom_bond_atom_site_label_2
    _geom_bond_site_symmetry_2
    _geom_bond_distance
    _geom_bond_publ_flag
    Na1 O6 . 2.2444(13) ?
    Na1 O1 . 2.2857(10) ?
    Na1 O5 . 2.3410(12) ?
    Na1 O4 . 2.4059(11) ?
    Na1 O4 2_655 2.4371(12) ?
    O1 N1 . 1.3031(19) ?
    O1 Na1 2_655 2.2857(10) ?
    O2 N2 . 1.3035(18) ?
    O3 N3 . 1.3040(13) ?
    O4 Na1 2_655 2.4371(12) ?
    O4 H4A . 0.862(16) ?
    O4 H4B . 0.854(16) ?
    O5 H5A . 0.863(15) ?
    O5 H5B . 0.844(16) ?
    O6 H6A . 0.844(17) ?
    O6 H6B . 0.880(17) ?
    O7 H7A . 0.861(17) ?
    O7 H7B . 0.855(18) ?
    N1 C1 2_655 1.3544(14) ?
    N1 C1 . 1.3544(14) ?
    N2 C2 2_655 1.3583(14) ?
    N2 C2 . 1.3584(14) ?
    N3 C3 . 1.3552(16) ?
    N3 C4 . 1.3570(15) ?
    C1 C2 . 1.3661(17) ?
    C1 H1 . 0.9500 ?
    C2 H2 . 0.9500 ?
    C3 C4 5_665 1.3673(17) ?
    C3 H3 . 0.9500 ?
    C4 C3 5_665 1.3672(17) ?
    C4 H4 . 0.9500 ?
    C5 C6 . 1.4020(16) ?
    C5 C10 . 1.4073(16) ?
    C5 B1 . 1.6381(17) ?
    C6 C7 . 1.3953(17) ?
    C6 H6 . 0.9500 ?
    C7 C8 . 1.3908(19) ?
    C7 H7 . 0.9500 ?
    C8 C9 . 1.3909(19) ?
    C8 H8 . 0.9500 ?
    C9 C10 . 1.3954(17) ?
    C9 H9 . 0.9500 ?
    C10 H10 . 0.9500 ?
    C11 C16 . 1.4070(16) ?
    C11 C12 . 1.4083(16) ?
    C11 B1 . 1.6404(17) ?
    C12 C13 . 1.3942(17) ?
    C12 H12 . 0.9500 ?
    C13 C14 . 1.3903(19) ?
    C13 H13 . 0.9500 ?
    C14 C15 . 1.3927(19) ?
    C14 H14 . 0.9500 ?
    C15 C16 . 1.3959(17) ?
    C15 H15 . 0.9500 ?
    C16 H16 . 0.9500 ?
    C17 C22 . 1.4062(16) ?
    C17 C18 . 1.4100(16) ?
    C17 B1 . 1.6386(17) ?
    C18 C19 . 1.3932(16) ?
    C18 H18 . 0.9500 ?
    C19 C20 . 1.3910(18) ?
    C19 H19 . 0.9500 ?
    C20 C21 . 1.3909(18) ?
    C20 H20 . 0.9500 ?
    C21 C22 . 1.3982(16) ?
    C21 H21 . 0.9500 ?
    C22 H22 . 0.9500 ?
    C23 C28 . 1.4056(17) ?
    C23 C24 . 1.4113(16) ?
    C23 B1 . 1.6373(17) ?
    C24 C25 . 1.3962(16) ?
    C24 H24 . 0.9500 ?
    C25 C26 . 1.3884(19) ?
    C25 H25 . 0.9500 ?
    C26 C27 . 1.389(2) ?
    C26 H26 . 0.9500 ?
    C27 C28 . 1.3978(17) ?
    C27 H27 . 0.9500 ?
    C28 H28 . 0.9500 ?
loop_
    _geom_angle_atom_site_label_1
    _geom_angle_atom_site_label_2
    _geom_angle_atom_site_label_3
    _geom_angle_site_symmetry_1
    _geom_angle_site_symmetry_3
    _geom_angle
    _geom_angle_publ_flag
    O6 Na1 O1 . . 128.92(5) ?
    O6 Na1 O5 . . 86.41(5) ?
    O1 Na1 O5 . . 94.76(4) ?
    O6 Na1 O4 . . 104.32(5) ?
    O1 Na1 O4 . . 81.42(3) ?
    O5 Na1 O4 . . 168.66(4) ?
    O6 Na1 O4 . 2_655 150.29(5) ?
    O1 Na1 O4 . 2_655 80.75(3) ?
    O5 Na1 O4 . 2_655 89.72(4) ?
    O4 Na1 O4 . 2_655 79.15(4) ?
    N1 O1 Na1 . 2_655 136.26(3) ?
    N1 O1 Na1 . . 136.26(3) ?
    Na1 O1 Na1 2_655 . 87.49(5) ?
    Na1 O4 Na1 . 2_655 81.48(4) ?
    Na1 O4 H4A . . 136.1(15) ?
    Na1 O4 H4A 2_655 . 115.0(15) ?
    Na1 O4 H4B . . 109.9(15) ?
    Na1 O4 H4B 2_655 . 103.9(15) ?
    H4A O4 H4B . . 105(2) ?
    Na1 O5 H5A . . 111.9(15) ?
    Na1 O5 H5B . . 112.6(16) ?
    H5A O5 H5B . . 108(2) ?
    Na1 O6 H6A . . 137(2) ?
    Na1 O6 H6B . . 115.5(19) ?
    H6A O6 H6B . . 108(3) ?
    H7A O7 H7B . . 100(3) ?
    O1 N1 C1 . 2_655 120.20(7) ?
    O1 N1 C1 . . 120.20(7) ?
    C1 N1 C1 2_655 . 119.59(15) ?
    O2 N2 C2 . 2_655 120.38(7) ?
    O2 N2 C2 . . 120.38(7) ?
    C2 N2 C2 2_655 . 119.24(14) ?
    O3 N3 C3 . . 120.75(10) ?
    O3 N3 C4 . . 120.55(10) ?
    C3 N3 C4 . . 118.69(10) ?
    N1 C1 C2 . . 120.25(11) ?
    N1 C1 H1 . . 119.9 ?
    C2 C1 H1 . . 119.9 ?
    N2 C2 C1 . . 120.33(11) ?
    N2 C2 H2 . . 119.8 ?
    C1 C2 H2 . . 119.8 ?
    N3 C3 C4 . 5_665 120.51(11) ?
    N3 C3 H3 . . 119.7 ?
    C4 C3 H3 5_665 . 119.7 ?
    N3 C4 C3 . 5_665 120.80(11) ?
    N3 C4 H4 . . 119.6 ?
    C3 C4 H4 5_665 . 119.6 ?
    C6 C5 C10 . . 115.58(10) ?
    C6 C5 B1 . . 121.67(10) ?
    C10 C5 B1 . . 122.01(10) ?
    C7 C6 C5 . . 122.97(11) ?
    C7 C6 H6 . . 118.5 ?
    C5 C6 H6 . . 118.5 ?
    C8 C7 C6 . . 119.57(12) ?
    C8 C7 H7 . . 120.2 ?
    C6 C7 H7 . . 120.2 ?
    C9 C8 C7 . . 119.46(11) ?
    C9 C8 H8 . . 120.3 ?
    C7 C8 H8 . . 120.3 ?
    C8 C9 C10 . . 119.92(12) ?
    C8 C9 H9 . . 120.0 ?
    C10 C9 H9 . . 120.0 ?
    C9 C10 C5 . . 122.48(11) ?
    C9 C10 H10 . . 118.8 ?
    C5 C10 H10 . . 118.8 ?
    C16 C11 C12 . . 115.36(10) ?
    C16 C11 B1 . . 121.65(10) ?
    C12 C11 B1 . . 122.49(10) ?
    C13 C12 C11 . . 122.70(11) ?
    C13 C12 H12 . . 118.7 ?
    C11 C12 H12 . . 118.7 ?
    C14 C13 C12 . . 120.24(12) ?
    C14 C13 H13 . . 119.9 ?
    C12 C13 H13 . . 119.9 ?
    C13 C14 C15 . . 118.88(12) ?
    C13 C14 H14 . . 120.6 ?
    C15 C14 H14 . . 120.6 ?
    C14 C15 C16 . . 120.17(12) ?
    C14 C15 H15 . . 119.9 ?
    C16 C15 H15 . . 119.9 ?
    C15 C16 C11 . . 122.66(11) ?
    C15 C16 H16 . . 118.7 ?
    C11 C16 H16 . . 118.7 ?
    C22 C17 C18 . . 115.62(10) ?
    C22 C17 B1 . . 121.57(10) ?
    C18 C17 B1 . . 122.22(10) ?
    C19 C18 C17 . . 122.44(11) ?
    C19 C18 H18 . . 118.8 ?
    C17 C18 H18 . . 118.8 ?
    C20 C19 C18 . . 120.22(11) ?
    C20 C19 H19 . . 119.9 ?
    C18 C19 H19 . . 119.9 ?
    C21 C20 C19 . . 119.19(11) ?
    C21 C20 H20 . . 120.4 ?
    C19 C20 H20 . . 120.4 ?
    C20 C21 C22 . . 119.93(11) ?
    C20 C21 H21 . . 120.0 ?
    C22 C21 H21 . . 120.0 ?
    C21 C22 C17 . . 122.59(11) ?
    C21 C22 H22 . . 118.7 ?
    C17 C22 H22 . . 118.7 ?
    C28 C23 C24 . . 115.57(11) ?
    C28 C23 B1 . . 123.30(10) ?
    C24 C23 B1 . . 120.36(10) ?
    C25 C24 C23 . . 122.44(12) ?
    C25 C24 H24 . . 118.8 ?
    C23 C24 H24 . . 118.8 ?
    C26 C25 C24 . . 120.14(12) ?
    C26 C25 H25 . . 119.9 ?
    C24 C25 H25 . . 119.9 ?
    C25 C26 C27 . . 119.20(12) ?
    C25 C26 H26 . . 120.4 ?
    C27 C26 H26 . . 120.4 ?
    C26 C27 C28 . . 120.17(12) ?
    C26 C27 H27 . . 119.9 ?
    C28 C27 H27 . . 119.9 ?
    C27 C28 C23 . . 122.48(12) ?
    C27 C28 H28 . . 118.8 ?
    C23 C28 H28 . . 118.8 ?
    C23 B1 C5 . . 112.40(9) ?
    C23 B1 C17 . . 102.54(9) ?
    C5 B1 C17 . . 113.00(9) ?
    C23 B1 C11 . . 113.87(9) ?
    C5 B1 C11 . . 102.49(9) ?
    C17 B1 C11 . . 112.96(9) ?
loop_
    _geom_hbond_atom_site_label_D
    _geom_hbond_atom_site_label_H
    _geom_hbond_atom_site_label_A
    _geom_hbond_site_symmetry_A
    _geom_hbond_distance_DH
    _geom_hbond_distance_HA
    _geom_hbond_distance_DA
    _geom_hbond_angle_DHA
    O4 H4A O3 . 0.862(16) 2.092(18) 2.8855(13) 153(2)
    O4 H4B O2 1_545 0.854(16) 1.954(19) 2.6948(14) 144(2)
    O5 H5B O3 2_655 0.844(16) 1.947(17) 2.7655(14) 163(2)
    O5 H5A O7 . 0.863(15) 1.996(16) 2.8329(16) 163(2)
    O6 H6B O7 . 0.880(17) 2.061(19) 2.9055(19) 160(3)
    C19 H19 O3 4 0.95 2.55 3.4884(16) 168.1
    C2 H2 Cg3 3_555 0.95 2.40 3.2435(14) 148
    C3 H3 Cg1 2_655 0.95 2.46 3.2788(14) 144
    O6 H6A Cg4 2_655 0.85(3) 2.45(3) 3.1713(14) 144(2)
    C7 H7 Cg3 7_566 0.95 2.66 3.5365(14) 153
    O7 H7A Cg2 3_555 0.86(2) 2.55(2) 3.3871(15) 165(2)
    O7 H7B Cg1 3_545 0.85(3) 2.59(2) 3.4337(15) 171(3)
