# Supplementary material for: Crystal structure of di-μ-aqua-μ-(pyrazine N,N′-dioxide)-κ2 O:O-bis­(di­aqua­sodium) tetra­phenyl­borate dihydrate pyrazine N,N′-dioxide monosolvate
Source: Acta Crystallogr E Crystallogr Commun. 2015 Nov 7;71(Pt 12):1467–70. doi: 10.1107/S205698901502071X (PMC4719815; doi:10.1107/S205698901502071X)
Supplement: Supplementary file 2 [file e-71-01467-Isup2.hkl]

# 
# h,k,l, Fc-squared, Fo-squared, sigma(Fo-squared) and status flag 
# 
data_I
_shelx_title ' C2_c in C2/c' 
_shelx_refln_list_code          4 
_shelx_F_calc_maximum      554.39 
_exptl_crystal_F_000      2224.00 
_reflns_d_resolution_high  0.6996 
 
loop_ 
 _symmetry_equiv_pos_as_xyz 
 'x, y, z' 
 '-x, y, -z+1/2' 
 'x+1/2, y+1/2, z' 
 '-x+1/2, y+1/2, -z+1/2' 
 '-x, -y, -z' 
 'x, -y, z-1/2' 
 '-x+1/2, -y+1/2, -z' 
 'x+1/2, -y+1/2, z-1/2' 
 
_cell_length_a    20.4224 
_cell_length_b    10.1950 
_cell_length_c    27.2349 
_cell_angle_alpha  90.000 
_cell_angle_beta  102.947 
_cell_angle_gamma  90.000 
 
_shelx_F_squared_multiplier     1.000 
 
loop_ 
 _refln_index_h 
 _refln_index_k 
 _refln_index_l 
 _refln_F_squared_calc 
 _refln_F_squared_meas 
 _refln_F_squared_sigma 
 _refln_observed_status 
   2   0   0      285.79      182.51     12.09 o 
   4   0   0     1374.67     1406.20     34.52 o 
   6   0   0    63093.34    71177.59   1405.23 o 
   8   0   0       57.33       41.41      7.81 o 
  10   0   0     2166.64     1400.88     41.59 o 
  12   0   0     2549.59     1993.67     58.78 o 
  14   0   0     2890.05     2945.97     80.99 o 
  16   0   0      493.68      383.49     25.31 o 
  18   0   0     2803.62     2827.18    106.18 o 
  20   0   0       13.09       24.42     15.61 o 
  22   0   0     6110.12     6560.85    211.01 o 
  24   0   0     6385.17     6847.90    224.63 o 
  26   0   0       85.46      109.27     43.84 o 
  28   0   0     1079.38     1076.22    118.04 o 
   1   1   0      551.44      681.83     12.64 o 
   3   1   0    38696.39    42748.98    650.44 o 
   5   1   0     3296.19     3689.16     57.90 o 
   7   1   0     6672.65     7106.08    107.60 o 
   9   1   0     5344.55     5641.31     89.77 o 
  11   1   0    11230.60    11301.22    170.97 o 
  13   1   0      412.40      396.82     16.16 o 
  15   1   0     1951.54     2008.94     41.69 o 
  17   1   0      599.99      568.66     25.33 o 
  19   1   0       38.11       32.01     11.22 o 
  21   1   0      504.58      518.95     30.87 o 
  23   1   0       65.11       74.48     16.97 o 
  25   1   0     1069.68     1061.91     58.45 o 
  27   1   0      139.10      111.55     52.61 o 
   0   2   0    85823.49    95885.00   1887.48 o 
   2   2   0    18309.96    19951.27    282.57 o 
   4   2   0    72438.21    84450.13   1177.70 o 
   6   2   0     3573.24     3964.43     63.71 o 
   8   2   0     5734.80     5679.67     89.95 o 
  10   2   0     2892.94     3199.39     57.01 o 
  12   2   0     1204.35     1020.15     26.43 o 
  14   2   0       24.76       18.33      6.51 o 
  16   2   0       20.04       19.91      9.19 o 
  18   2   0     3424.63     3590.52     80.70 o 
  20   2   0      165.30      161.78     17.90 o 
  22   2   0      267.77      264.18     25.46 o 
  24   2   0      318.03      333.04     28.79 o 
  26   2   0      167.41      226.93     34.22 o 
  28   2   0      435.14      329.23     56.91 o 
   1   3   0    45616.98    50954.36    713.43 o 
   3   3   0    18963.69    21211.02    328.63 o 
   5   3   0     1003.46      748.74     18.88 o 
   7   3   0       65.47      121.32      7.52 o 
   9   3   0        5.10        4.08      3.47 o 
  11   3   0     7140.46     7582.54    120.53 o 
  13   3   0      528.95      447.57     20.42 o 
  15   3   0     2730.12     2752.38     64.28 o 
  17   3   0      543.36      555.67     25.86 o 
  19   3   0      206.22      186.30     18.71 o 
  21   3   0      824.43      806.49     34.22 o 
  23   3   0      456.14      472.72     37.03 o 
  25   3   0        0.13       -5.95     18.99 o 
  27   3   0      263.47      239.19     36.81 o 
   0   4   0    10697.30    12223.66    254.82 o 
   2   4   0     8193.20     8854.83    133.46 o 
   4   4   0     3459.03     3369.91     57.61 o 
   6   4   0        0.01       -5.45      5.56 o 
   8   4   0      245.86      282.76     11.64 o 
  10   4   0       26.80       17.46      6.88 o 
  12   4   0      359.09      323.68     19.03 o 
  14   4   0     6514.96     6665.14    125.92 o 
  16   4   0     3637.22     3691.86    100.89 o 
  18   4   0     1109.64     1042.11     37.57 o 
  20   4   0      466.56      423.69     25.88 o 
  22   4   0       51.20       60.93     15.70 o 
  24   4   0        6.54      -12.58     12.58 o 
  26   4   0       17.47       73.77     27.66 o 
   1   5   0     4022.90     4244.38     71.40 o 
   3   5   0     3145.32     3277.22     58.27 o 
   5   5   0    16362.98    18507.87    270.98 o 
   7   5   0      924.81      984.69     25.25 o 
   9   5   0     1088.83     1103.42     34.51 o 
  11   5   0     2814.25     2661.61     66.05 o 
  13   5   0       22.10        5.99      8.13 o 
  15   5   0      764.29      669.58     28.90 o 
  17   5   0      360.89      286.32     20.31 o 
  19   5   0      103.24      109.92     18.41 o 
  21   5   0       32.18       26.08     12.20 o 
  23   5   0      165.25      173.17     30.16 o 
  25   5   0      692.27      743.59    132.04 o 
   0   6   0     2846.41     2783.36    113.81 o 
   2   6   0     2670.85     2884.62     54.61 o 
   4   6   0     1960.06     2267.02     46.06 o 
   6   6   0      889.99      744.65     22.46 o 
   8   6   0       12.58       18.76      6.41 o 
  10   6   0      359.52      285.84     17.64 o 
  12   6   0     1375.75     1451.50     48.58 o 
  14   6   0     1551.58     1429.16     54.38 o 
  16   6   0      258.16      240.20     20.21 o 
  18   6   0        1.40       21.24     12.32 o 
  20   6   0       87.96      115.16     23.77 o 
  22   6   0       31.14       27.62     20.21 o 
  24   6   0     1503.90     1617.22    163.85 o 
   1   7   0       17.91        1.46      5.94 o 
   3   7   0      491.49      570.37     20.57 o 
   5   7   0       44.15       50.33      8.46 o 
   7   7   0      122.77      112.55     11.34 o 
   9   7   0      493.45      487.99     39.19 o 
  11   7   0      264.57      303.03     19.51 o 
  13   7   0        3.14       17.33      9.63 o 
  15   7   0      213.81      142.81     24.16 o 
  17   7   0      557.85      513.00     39.33 o 
  19   7   0      653.06      593.42     44.03 o 
  21   7   0      132.94      122.28     26.41 o 
  23   7   0       59.42       55.29     22.11 o 
   0   8   0    10138.67    10562.25    237.22 o 
   2   8   0      688.19      664.83     24.02 o 
   4   8   0     1402.43     1402.52     36.53 o 
   6   8   0      414.05      454.13     21.94 o 
   8   8   0      676.55      774.71     32.58 o 
  10   8   0     1436.35     1151.13     45.38 o 
  12   8   0      225.73      171.16     22.03 o 
  14   8   0      688.70      593.28     40.42 o 
  16   8   0       47.81       62.74     18.06 o 
  18   8   0      295.13      314.96     36.69 o 
  20   8   0        4.09        6.62     23.56 o 
  22   8   0        0.26       32.97     16.74 o 
   1   9   0        5.88        7.56      7.68 o 
   3   9   0    10362.13    11053.25    178.10 o 
   5   9   0      847.79      880.86     32.91 o 
   7   9   0     1826.95     1750.07     57.65 o 
   9   9   0        8.49       19.33     10.43 o 
  11   9   0      128.41      133.84     21.01 o 
  13   9   0      504.01      455.98     37.19 o 
  15   9   0       84.19      108.04     22.63 o 
  17   9   0      156.35      203.73     29.34 o 
  19   9   0      263.31      304.24     39.46 o 
  21   9   0       86.40      103.68     28.90 o 
   0  10   0     2562.13     2837.03     89.48 o 
   2  10   0     1174.23     1061.18     41.77 o 
   4  10   0       23.46       34.82     12.19 o 
   6  10   0     1126.39     1049.57     43.77 o 
   8  10   0      694.34      637.57     34.67 o 
  10  10   0      413.25      413.08     28.32 o 
  12  10   0       25.99       21.98     14.93 o 
  14  10   0       30.49      -13.36     13.63 o 
  16  10   0        0.91        2.57     21.18 o 
  18  10   0      304.49      338.95     39.05 o 
  20  10   0       25.00       27.04     19.92 o 
   1  11   0     1723.09     1579.43     66.94 o 
   3  11   0       64.09       57.04     16.72 o 
   5  11   0      238.26      275.33     24.83 o 
   7  11   0        0.79        5.77     10.12 o 
   9  11   0     1974.03     1819.83     81.07 o 
  11  11   0       82.27      187.31     30.66 o 
  13  11   0      136.76      131.46     27.76 o 
  15  11   0      147.10      119.56     25.14 o 
  17  11   0      275.06      296.30     39.51 o 
   0  12   0     2172.74     2244.17    146.37 o 
   2  12   0      782.39      937.66     71.80 o 
   4  12   0      679.76      784.02     47.29 o 
   6  12   0     1274.33     1452.46     68.51 o 
   8  12   0        3.60      -15.40     19.28 o 
  10  12   0      534.73      527.90     45.85 o 
  12  12   0       56.35       15.64     21.59 o 
  14  12   0       65.12      102.01     25.74 o 
  16  12   0       48.16       19.51     20.89 o 
   1  13   0      131.57      138.31     54.64 o 
   3  13   0      175.82      214.51     31.79 o 
   5  13   0      921.08      947.25     70.12 o 
   7  13   0      168.05      110.40     33.60 o 
   9  13   0      556.47      675.22     61.87 o 
  11  13   0      963.12      897.26     74.77 o 
   0  14   0      535.32      558.18     74.20 o 
   2  14   0      349.68      451.55     48.51 o 
   4  14   0        0.00       24.28     38.11 o 
   6  14   0      495.27      584.37     59.77 o 
 -27   1   1      299.60      389.91     58.52 o 
 -25   1   1      245.17      254.17     32.13 o 
 -23   1   1      166.12      188.20     23.80 o 
 -21   1   1      507.36      487.92     26.99 o 
 -19   1   1     2460.42     2432.14     62.13 o 
 -17   1   1      194.69      208.82     17.55 o 
 -15   1   1      858.75      823.72     25.37 o 
 -13   1   1      438.98      377.75     15.90 o 
 -11   1   1     2574.39     2637.27     46.20 o 
  -9   1   1     3326.30     3583.24     56.48 o 
  -7   1   1     6961.94     7271.56    109.92 o 
  -5   1   1     6897.75     7133.48    105.79 o 
  -3   1   1      102.32       94.00      7.87 o 
  -1   1   1     1331.82     1336.14     28.21 o 
   1   1   1     1961.62     1928.20     33.07 o 
   3   1   1      926.94      865.83     30.74 o 
   5   1   1        5.59        8.25      3.06 o 
   7   1   1      196.99      244.53     10.23 o 
   9   1   1       25.66       10.03      5.39 o 
  11   1   1       54.17       34.69      8.40 o 
  13   1   1     1947.46     2012.49     42.80 o 
  15   1   1       99.75      100.54     11.13 o 
  17   1   1      320.61      284.49     17.65 o 
  19   1   1       25.87       30.44     10.53 o 
  21   1   1      418.40      403.57     26.90 o 
  23   1   1       27.24       51.53     15.37 o 
  25   1   1       47.53       55.49     22.70 o 
  27   1   1       45.18       61.98     32.60 o 
 -28   2   1       46.37       91.34     32.25 o 
 -26   2   1       80.64      133.23     27.63 o 
 -24   2   1       86.37       82.80     32.00 o 
 -22   2   1      230.14      191.26     22.76 o 
 -20   2   1     2300.52     2377.82     62.93 o 
 -18   2   1      118.88      136.08     14.79 o 
 -16   2   1       13.53        2.08      8.26 o 
 -14   2   1     3881.43     3817.19     89.11 o 
 -12   2   1     7145.22     7093.57    114.11 o 
 -10   2   1     1402.29     1351.04     29.53 o 
  -8   2   1       80.50       73.18      6.10 o 
  -6   2   1     5511.01     5710.74     96.93 o 
  -4   2   1     6491.12     6710.69    109.78 o 
  -2   2   1    23656.26    27505.85    386.96 o 
   0   2   1    16096.72    18579.90    263.05 o 
   2   2   1    64500.55    72711.52   1013.26 o 
   4   2   1     7463.45     8973.84    131.93 o 
   6   2   1      141.98      108.17      6.45 o 
   8   2   1       66.07      109.79      7.87 o 
  10   2   1      721.67      797.62     21.41 o 
  12   2   1       10.41       15.27      5.55 o 
  14   2   1      441.34      312.55     15.11 o 
  16   2   1     3558.75     3346.05     73.94 o 
  18   2   1      101.86       93.33     14.43 o 
  20   2   1      422.55      392.36     24.16 o 
  22   2   1      549.28      477.02     37.33 o 
  24   2   1      611.34      663.03     43.88 o 
  26   2   1      243.66      320.49     38.79 o 
 -27   3   1      116.22      127.65     35.28 o 
 -25   3   1      149.98      164.84     28.23 o 
 -23   3   1      538.24      478.57     37.24 o 
 -21   3   1      736.27      702.36     31.49 o 
 -19   3   1     2415.54     2459.27     64.13 o 
 -17   3   1     3105.81     3269.02     74.81 o 
 -15   3   1    13561.69    13797.10    234.03 o 
 -13   3   1     1653.81     1582.42     42.16 o 
 -11   3   1     3893.76     4338.26     83.87 o 
  -9   3   1     2009.11     2179.48     47.70 o 
  -7   3   1     3335.77     3112.97     60.20 o 
  -5   3   1    12929.00    14536.67    211.14 o 
  -3   3   1    26169.88    28393.49    401.66 o 
  -1   3   1    25265.85    28206.49    398.62 o 
   1   3   1     2474.41     2553.31     43.27 o 
   3   3   1     4043.57     4850.08     75.91 o 
   5   3   1    28776.68    32099.02    454.97 o 
   7   3   1     1195.07      742.84     19.25 o 
   9   3   1        1.34       21.69      5.07 o 
  11   3   1      239.70      142.39      9.95 o 
  13   3   1      138.75      194.06     15.09 o 
  15   3   1      724.43      783.20     30.39 o 
  17   3   1      520.58      417.67     20.68 o 
  19   3   1     1165.21     1144.79     39.95 o 
  21   3   1      396.25      396.94     30.33 o 
  23   3   1       40.52       38.43     17.27 o 
  25   3   1       11.50        7.00     16.32 o 
  27   3   1     1278.82     1550.10     78.15 o 
 -26   4   1      842.50     1098.97     75.46 o 
 -24   4   1       64.77       39.88     24.90 o 
 -22   4   1      168.37      185.27     22.72 o 
 -20   4   1       27.33       35.78     10.51 o 
 -18   4   1      505.59      521.30     26.00 o 
 -16   4   1      738.06      655.52     28.35 o 
 -14   4   1      888.83      975.62     41.43 o 
 -12   4   1     6789.81     6153.23    114.79 o 
 -10   4   1      409.04      385.32     18.23 o 
  -8   4   1      186.86      166.37     12.07 o 
  -6   4   1        0.96       23.56      4.92 o 
  -4   4   1     6961.15     8080.36    124.56 o 
  -2   4   1     5423.58     6565.79    101.51 o 
   0   4   1      724.77      790.85     19.56 o 
   2   4   1     7786.13     7737.20    118.07 o 
   4   4   1     5982.74     7487.58    115.30 o 
   6   4   1    43475.66    49581.07    699.66 o 
   8   4   1     2180.10     2527.28     47.92 o 
  10   4   1     5332.66     5550.30     92.34 o 
  12   4   1       21.16       18.04      7.43 o 
  14   4   1     6627.06     6449.59    122.63 o 
  16   4   1       14.37       19.79     12.02 o 
  18   4   1      312.80      296.75     22.45 o 
  20   4   1       68.68       58.04     13.80 o 
  22   4   1     1351.59     1407.15     56.18 o 
  24   4   1        1.85       -0.92     21.92 o 
  26   4   1      117.48       52.94     52.78 o 
 -25   5   1        0.46      -14.67     25.80 o 
 -23   5   1      101.08       79.25     25.36 o 
 -21   5   1        3.43       15.40     14.70 o 
 -19   5   1      520.37      489.71     34.95 o 
 -17   5   1     2917.45     2989.49     91.02 o 
 -15   5   1     4340.33     4484.75     94.54 o 
 -13   5   1      927.86      880.32     40.07 o 
 -11   5   1     9611.67    10552.01    183.78 o 
  -9   5   1     3652.72     3638.44     74.16 o 
  -7   5   1    18365.36    21161.66    308.63 o 
  -5   5   1     3196.59     3953.55     68.30 o 
  -3   5   1     3006.45     2968.48     65.28 o 
  -1   5   1      289.07      248.82     11.48 o 
   1   5   1     3721.26     4365.75     73.30 o 
   3   5   1     9962.93    11392.74    171.79 o 
   5   5   1      792.57      814.26     22.50 o 
   7   5   1        9.47       -1.65      5.31 o 
   9   5   1    16954.82    18550.83    274.28 o 
  11   5   1     1369.76     1451.35     40.60 o 
  13   5   1      212.36      170.60     15.56 o 
  15   5   1      184.47      206.18     17.74 o 
  17   5   1     3314.85     3374.74     90.56 o 
  19   5   1     1724.37     1683.85     59.63 o 
  21   5   1        0.11        7.63     13.29 o 
  23   5   1        0.37       -6.31     19.69 o 
  25   5   1      662.25      593.06     55.56 o 
 -26   6   1       40.47       32.16     35.24 o 
 -24   6   1      286.83      327.20     57.57 o 
 -22   6   1       67.40       84.63     22.86 o 
 -20   6   1      313.43      312.14     33.56 o 
 -18   6   1      225.99      184.54     28.10 o 
 -16   6   1      104.95       81.03     20.60 o 
 -14   6   1     4761.71     5046.33    103.70 o 
 -12   6   1     5958.00     5772.66    139.49 o 
 -10   6   1       78.38       33.40     12.52 o 
  -8   6   1      982.54      997.24     26.81 o 
  -6   6   1      338.60      324.82     15.69 o 
  -4   6   1     1334.92     1462.90     33.80 o 
  -2   6   1     1378.06     1370.29     33.08 o 
   0   6   1    22321.36    24119.06    349.92 o 
   2   6   1     1432.98     1622.27     36.24 o 
   4   6   1     2704.43     2958.34     56.41 o 
   6   6   1       80.78       43.95      8.25 o 
   8   6   1     2207.36     1998.35     43.33 o 
  10   6   1     1306.15     1154.22     35.63 o 
  12   6   1      761.23      752.03     29.27 o 
  14   6   1      116.95      147.92     16.30 o 
  16   6   1      793.96      719.94     39.92 o 
  18   6   1     2216.32     2263.88     95.26 o 
  20   6   1       74.61       73.59     18.53 o 
  22   6   1      255.10      225.99     33.30 o 
  24   6   1      606.70      651.69     49.47 o 
 -25   7   1        5.27      -26.46     26.46 o 
 -23   7   1      529.01      443.84     36.54 o 
 -21   7   1       16.26       19.82     22.72 o 
 -19   7   1      102.38      104.56     24.06 o 
 -17   7   1     4095.84     4137.19    129.55 o 
 -15   7   1     5745.99     6089.45    140.97 o 
 -13   7   1     7790.24     7688.93    165.96 o 
 -11   7   1     3030.07     3156.60     83.55 o 
  -9   7   1      280.61      291.26     18.03 o 
  -7   7   1        0.27       -2.92      8.77 o 
  -5   7   1        8.39       14.71      6.26 o 
  -3   7   1      246.10      138.64     11.56 o 
  -1   7   1       11.07        6.88      5.75 o 
   1   7   1     5367.15     6050.28    101.98 o 
   3   7   1     1756.29     1609.17     38.07 o 
   5   7   1      220.77      163.50     13.10 o 
   7   7   1      445.47      415.29     18.21 o 
   9   7   1      243.77      229.51     16.93 o 
  11   7   1     4484.90     4626.31     96.08 o 
  13   7   1       90.34       64.30     13.01 o 
  15   7   1      650.72      643.86     51.31 o 
  17   7   1        0.15       -8.95     11.92 o 
  19   7   1       33.61       31.18     16.21 o 
  21   7   1       79.41       66.60     21.76 o 
  23   7   1      154.98      175.57     45.28 o 
 -22   8   1        0.24      -25.54     25.54 o 
 -20   8   1      196.53      172.69     31.53 o 
 -18   8   1     1125.81     1134.33     61.66 o 
 -16   8   1      170.58      162.28     26.40 o 
 -14   8   1      347.82      301.78     25.53 o 
 -12   8   1      124.08      112.99     18.34 o 
 -10   8   1       55.62       50.63     13.68 o 
  -8   8   1     2374.01     2384.03     59.23 o 
  -6   8   1      400.06      384.12     20.69 o 
  -4   8   1     1088.78     1179.48     32.87 o 
  -2   8   1     3903.92     4150.60     77.76 o 
   0   8   1     4290.86     4184.48     78.41 o 
   2   8   1      111.65      149.58     13.29 o 
   4   8   1       55.32       51.36      9.67 o 
   6   8   1       79.76       98.42     12.94 o 
   8   8   1     4457.29     4832.29    117.99 o 
  10   8   1      106.88      118.11     15.71 o 
  12   8   1     2804.45     2602.46     76.18 o 
  14   8   1     2917.10     2736.78     97.13 o 
  16   8   1     1144.59     1224.51     62.12 o 
  18   8   1      564.45      562.58     43.61 o 
  20   8   1      117.54       93.55     22.26 o 
  22   8   1     1014.73     1133.89     70.75 o 
 -21   9   1      350.84      399.50     44.03 o 
 -19   9   1       53.65       80.13     20.95 o 
 -17   9   1     1623.73     1776.00     79.71 o 
 -15   9   1      917.09      848.38     51.40 o 
 -13   9   1      497.14      511.28     38.87 o 
 -11   9   1       73.39       95.12     17.08 o 
  -9   9   1      583.71      579.37     31.93 o 
  -7   9   1     1009.83      905.33     39.27 o 
  -5   9   1     2525.78     2531.60     75.28 o 
  -3   9   1     4238.67     4431.23     84.17 o 
  -1   9   1     1303.63     1302.64     36.79 o 
   1   9   1       13.23       29.52      8.98 o 
   3   9   1      811.74      796.81     28.13 o 
   5   9   1      773.36      720.11     29.44 o 
   7   9   1      253.07      214.07     22.50 o 
   9   9   1      296.71      204.51     22.44 o 
  11   9   1      110.85       68.93     18.31 o 
  13   9   1      187.06      150.11     25.27 o 
  15   9   1      396.22      342.33     33.17 o 
  17   9   1      288.31      345.08     35.36 o 
  19   9   1     1884.01     1946.67     90.47 o 
  21   9   1      190.80      279.52     34.49 o 
 -20  10   1      241.44      289.06     39.47 o 
 -18  10   1        1.14       -1.86     17.61 o 
 -16  10   1        6.06        2.98     16.55 o 
 -14  10   1      386.38      382.24     47.96 o 
 -12  10   1     2437.31     2227.49     94.25 o 
 -10  10   1     1571.65     1537.29     68.49 o 
  -8  10   1      244.04      195.25     33.01 o 
  -6  10   1      493.42      400.03     26.49 o 
  -4  10   1      251.80      246.67     23.00 o 
  -2  10   1      413.78      358.41     22.23 o 
   0  10   1     2084.59     2063.74     56.96 o 
   2  10   1     2039.16     1949.79     49.28 o 
   4  10   1      160.92      105.71     15.51 o 
   6  10   1      503.33      507.39     52.57 o 
   8  10   1      560.19      406.94     28.00 o 
  10  10   1      140.74      161.60     25.61 o 
  12  10   1      461.24      421.83     41.63 o 
  14  10   1      129.04      119.19     24.73 o 
  16  10   1       70.40       75.36     21.98 o 
  18  10   1       17.22       35.24     18.83 o 
  20  10   1       26.39       29.38     19.08 o 
 -17  11   1        0.42       20.74     19.24 o 
 -15  11   1       18.59       20.56     17.09 o 
 -13  11   1      249.56      273.80     36.03 o 
 -11  11   1        6.66       17.51     16.47 o 
  -9  11   1      169.95      153.40     21.47 o 
  -7  11   1      885.05      891.47     47.17 o 
  -5  11   1        9.05        2.71     10.97 o 
  -3  11   1        0.63        2.45      9.71 o 
  -1  11   1     2278.64     2415.66     75.41 o 
   1  11   1        0.22        0.76     11.66 o 
   3  11   1      171.83      222.27     28.77 o 
   5  11   1      424.96      465.41     30.16 o 
   7  11   1     1136.45     1151.30     48.41 o 
   9  11   1       99.35       65.76     18.90 o 
  11  11   1      378.90      389.24     35.65 o 
  13  11   1      237.20      272.70     44.00 o 
  15  11   1      375.24      388.64     37.54 o 
  17  11   1      264.94      253.49     37.16 o 
 -16  12   1       27.01       20.92     22.44 o 
 -14  12   1      140.86      156.35     29.78 o 
 -12  12   1       54.83       56.15     20.50 o 
 -10  12   1      452.90      413.51     37.22 o 
  -8  12   1      248.10      266.39     34.39 o 
  -6  12   1        4.72       13.22     16.67 o 
  -4  12   1      333.93      326.97     47.39 o 
  -2  12   1      701.12      683.79     44.42 o 
   0  12   1      113.83       68.47     26.07 o 
   2  12   1      115.38      147.83     24.53 o 
   4  12   1       26.98       15.54     17.38 o 
   6  12   1      316.80      333.28     77.23 o 
   8  12   1      111.54      101.34     51.77 o 
  10  12   1       85.83       55.81     23.73 o 
  12  12   1      387.96      370.69     40.78 o 
  14  12   1      777.70      859.46     56.36 o 
 -13  13   1      264.36      323.44     76.56 o 
 -11  13   1       73.71       62.80     28.57 o 
  -9  13   1      160.73      195.74     40.67 o 
  -7  13   1       86.56       -8.43     27.15 o 
  -5  13   1     1045.86     1170.39     87.03 o 
  -3  13   1      279.31      260.48     34.77 o 
  -1  13   1       15.50       46.19     23.29 o 
   1  13   1      353.98      385.31     46.56 o 
   3  13   1      104.61       76.53     30.93 o 
   5  13   1       39.67       61.66     22.89 o 
   7  13   1        1.86       22.94     21.70 o 
   9  13   1       16.69       45.70     25.06 o 
  11  13   1       35.24       53.80     28.35 o 
  -8  14   1      248.05      286.11     50.05 o 
  -6  14   1     1307.07     1616.70    100.87 o 
  -4  14   1      159.45      289.92     51.77 o 
  -2  14   1       33.33       70.72     41.32 o 
   0  14   1       48.26       80.73     30.35 o 
   2  14   1      704.62      886.00     96.80 o 
   4  14   1       44.56       35.75     37.44 o 
   6  14   1       88.79      134.24     39.37 o 
 -28   0   2       27.65       35.75     35.41 o 
 -26   0   2     1055.65     1124.35     74.48 o 
 -24   0   2       40.86       19.78     20.33 o 
 -22   0   2      977.57      952.30     61.01 o 
 -20   0   2     6220.44     6524.16    205.21 o 
 -18   0   2       38.76       -1.68     12.29 o 
 -16   0   2     1641.42     1664.13     49.84 o 
 -14   0   2      116.19      145.32     16.54 o 
 -12   0   2     6861.20     7246.49    167.89 o 
 -10   0   2     5398.76     6182.71    138.83 o 
  -8   0   2       73.54       61.38      9.14 o 
  -6   0   2    85267.06    98288.48   1936.67 o 
  -4   0   2   121274.30   135367.81   4092.91 o 
  -2   0   2     3046.85     3625.04     91.21 o 
   0   0   2     5438.07     5757.52    224.28 o 
   2   0   2      870.86      751.68     22.08 o 
   4   0   2     3551.33     3851.54    112.65 o 
   6   0   2     8543.84     8813.38    184.57 o 
   8   0   2     7041.22     7466.51    161.51 o 
  10   0   2    10338.32    10813.26    306.17 o 
  12   0   2     8420.00     8635.03    192.04 o 
  14   0   2      594.45      521.82     27.84 o 
  16   0   2     1903.59     2001.73     96.28 o 
  18   0   2    15582.11    16623.44    438.65 o 
  20   0   2     3890.10     3995.38    141.08 o 
  22   0   2        0.09       -7.16     15.96 o 
  24   0   2        0.48       44.86     31.70 o 
  26   0   2     3703.82     3887.33    231.36 o 
  28   0   2      276.93      251.26     67.79 o 
 -27   1   2     2069.06     2519.39     98.29 o 
 -25   1   2      693.22      655.85     55.20 o 
 -23   1   2       87.47       83.43     18.60 o 
 -21   1   2      629.51      529.10     30.73 o 
 -19   1   2     6690.04     6656.19    118.58 o 
 -17   1   2     1509.29     1559.20     44.51 o 
 -15   1   2      434.52      407.15     17.32 o 
 -13   1   2     9287.38    10099.05    156.53 o 
 -11   1   2     2725.28     2892.09     53.11 o 
  -9   1   2       44.34       51.26      6.42 o 
  -7   1   2    43035.95    45627.02    641.31 o 
  -5   1   2    62423.76    72474.00   1012.33 o 
  -3   1   2      251.32      367.70     10.12 o 
  -1   1   2    54806.33    61912.30    951.31 o 
   1   1   2     2053.15     2739.01     45.79 o 
   3   1   2     3335.62     3711.78     57.11 o 
   5   1   2    26112.33    29245.90    412.26 o 
   7   1   2    14805.85    16938.66    244.49 o 
   9   1   2      715.27      782.66     19.02 o 
  11   1   2     4786.64     4540.08     77.26 o 
  13   1   2     4738.96     5061.61     87.03 o 
  15   1   2      820.36      871.54     26.83 o 
  17   1   2     1174.98     1121.57     47.20 o 
  19   1   2     7466.65     7694.11    133.79 o 
  21   1   2     3312.36     3322.14     89.87 o 
  23   1   2     2131.10     2303.41     85.99 o 
  25   1   2      291.07      279.17     47.21 o 
  27   1   2       12.18       17.48     26.83 o 
 -28   2   2        8.18        0.04     22.67 o 
 -26   2   2     1638.25     1715.04     77.66 o 
 -24   2   2      123.36      115.58     22.30 o 
 -22   2   2     2600.19     2634.16     78.74 o 
 -20   2   2      420.18      380.82     22.95 o 
 -18   2   2     1195.38     1203.46     39.62 o 
 -16   2   2     1921.45     1925.62     51.85 o 
 -14   2   2       62.02       88.63     11.86 o 
 -12   2   2       64.39       42.64      7.09 o 
 -10   2   2      658.69      907.12     22.30 o 
  -8   2   2     7558.33     7534.42    127.12 o 
  -6   2   2      149.58      233.26     10.49 o 
  -4   2   2    36255.30    41910.21    639.82 o 
  -2   2   2     2190.67     2464.92     39.79 o 
   0   2   2    25170.83    27986.52    393.77 o 
   2   2   2   133061.11   148268.75   2060.11 o 
   4   2   2    12112.37    12587.72    182.32 o 
   6   2   2     1512.68     1503.30     29.30 o 
   8   2   2     6743.19     6353.68     99.70 o 
  10   2   2      678.35      719.93     20.32 o 
  12   2   2     3264.15     3602.54     72.66 o 
  14   2   2     1459.95     1259.41     30.43 o 
  16   2   2     1379.21     1425.80     42.10 o 
  18   2   2     4874.68     4957.90    102.68 o 
  20   2   2     5007.91     5451.26    113.82 o 
  22   2   2      240.34      244.92     28.16 o 
  24   2   2      684.80      594.47     41.88 o 
  26   2   2       54.74       44.62     26.83 o 
 -27   3   2       27.12        2.13     30.02 o 
 -25   3   2     1658.51     1736.17    114.17 o 
 -23   3   2       45.94       81.36     14.84 o 
 -21   3   2      392.03      351.02     25.65 o 
 -19   3   2     1682.53     1656.84     49.60 o 
 -17   3   2     1674.30     1747.14     49.26 o 
 -15   3   2     2646.43     2866.85     72.57 o 
 -13   3   2      184.43      168.95     14.05 o 
 -11   3   2     1454.68     1475.84     52.95 o 
  -9   3   2     1453.23     1458.12     35.85 o 
  -7   3   2      136.74      245.47     12.81 o 
  -5   3   2     3639.68     3548.89     67.97 o 
  -3   3   2    25373.43    27705.33    392.23 o 
  -1   3   2     1048.12      928.36     19.85 o 
   1   3   2     5206.14     5776.46     88.16 o 
   3   3   2      784.56      940.43     21.49 o 
   5   3   2     2072.04     2233.35     40.66 o 
   7   3   2    24851.98    26705.35    381.70 o 
   9   3   2      957.51      858.80     27.62 o 
  11   3   2     9571.82    10378.31    160.41 o 
  13   3   2       28.61       35.83      8.08 o 
  15   3   2      442.35      377.74     29.16 o 
  17   3   2     2083.05     2051.97     64.04 o 
  19   3   2     1759.72     1684.60     50.59 o 
  21   3   2      401.76      373.35     27.83 o 
  23   3   2      126.56      130.82     22.24 o 
  25   3   2       54.21       61.37     19.35 o 
  27   3   2       39.16       34.19     30.83 o 
 -26   4   2        0.03       22.32     22.38 o 
 -24   4   2       59.82       58.00     32.38 o 
 -22   4   2       63.34       51.17     12.84 o 
 -20   4   2       56.62       70.06     13.90 o 
 -18   4   2        8.09        0.83      7.89 o 
 -16   4   2        1.42       15.68      9.69 o 
 -14   4   2     2602.66     2776.90     64.58 o 
 -12   4   2       18.47       17.08      8.22 o 
 -10   4   2     1135.42     1085.91     31.38 o 
  -8   4   2      248.62      249.27     13.58 o 
  -6   4   2      168.44      191.26      9.26 o 
  -4   4   2      200.87      174.21      8.99 o 
  -2   4   2     2214.74     2075.73     38.54 o 
   0   4   2     1527.13     1541.36     30.85 o 
   2   4   2      460.59      472.72     14.55 o 
   4   4   2      762.51      681.96     18.75 o 
   6   4   2     8720.08     8896.67    136.47 o 
   8   4   2     1152.77     1008.81     25.57 o 
  10   4   2      658.79      589.40     23.33 o 
  12   4   2      644.46      536.20     22.57 o 
  14   4   2     1141.33     1035.80     37.48 o 
  16   4   2     4668.08     4449.71     94.04 o 
  18   4   2     1879.28     1874.33     61.84 o 
  20   4   2      217.42      246.12     23.51 o 
  22   4   2        6.61       16.99     12.05 o 
  24   4   2      885.36      871.91     51.75 o 
  26   4   2      246.30      286.28     35.39 o 
 -27   5   2      218.95      361.89     74.87 o 
 -25   5   2       59.56       46.96     20.66 o 
 -23   5   2      220.16      226.38     28.58 o 
 -21   5   2       75.71       76.14     23.91 o 
 -19   5   2      397.63      361.11     22.68 o 
 -17   5   2     1012.33      920.66     40.16 o 
 -15   5   2     1615.65     1635.11     47.63 o 
 -13   5   2     2129.06     1886.89     72.80 o 
 -11   5   2      604.02      645.26     40.09 o 
  -9   5   2       19.20       27.01      7.07 o 
  -7   5   2      163.61      181.64     10.71 o 
  -5   5   2      572.83      560.71     21.12 o 
  -3   5   2     3569.65     3721.50     64.31 o 
  -1   5   2      854.39      912.46     23.07 o 
   1   5   2       69.48       88.25      8.25 o 
   3   5   2      186.47      141.71     10.33 o 
   5   5   2     2282.25     2231.94     44.33 o 
   7   5   2    18908.29    20920.49    306.34 o 
   9   5   2      351.68      329.68     15.64 o 
  11   5   2      371.43      316.53     19.48 o 
  13   5   2     1020.99      917.76     38.63 o 
  15   5   2      100.06       92.09     13.74 o 
  17   5   2       25.21       50.45     13.29 o 
  19   5   2      196.04      226.82     25.77 o 
  21   5   2       29.59       26.70     19.36 o 
  23   5   2       13.59       46.42     20.20 o 
  25   5   2       21.46        7.58     56.49 o 
 -26   6   2       28.81       45.50     29.47 o 
 -24   6   2      717.33      698.68     50.57 o 
 -22   6   2       29.34       26.56     18.01 o 
 -20   6   2      154.46      140.36     25.96 o 
 -18   6   2      347.66      324.71     25.98 o 
 -16   6   2     2227.53     2276.02     70.15 o 
 -14   6   2      455.89      459.79     32.27 o 
 -12   6   2     1178.93     1237.29     38.33 o 
 -10   6   2      456.34      388.24     19.87 o 
  -8   6   2     1171.43     1103.19     37.60 o 
  -6   6   2      815.70      744.91     23.94 o 
  -4   6   2      107.74       72.80     10.60 o 
  -2   6   2     1981.16     1872.01     39.80 o 
   0   6   2      100.03       73.12     10.03 o 
   2   6   2     3669.94     4303.06     75.20 o 
   4   6   2     1075.08      985.22     26.86 o 
   6   6   2     1995.01     1876.43     41.22 o 
   8   6   2      416.98      445.35     22.32 o 
  10   6   2      506.10      447.55     38.68 o 
  12   6   2     1702.06     1513.32     52.82 o 
  14   6   2        0.46        4.94      8.41 o 
  16   6   2     1473.43     1467.17     53.66 o 
  18   6   2      826.19      780.70     39.29 o 
  20   6   2      139.52      147.39     23.05 o 
  22   6   2        4.71       25.15     17.00 o 
  24   6   2        9.75       48.14     23.46 o 
 -25   7   2       43.80       82.10     27.63 o 
 -23   7   2      137.38      142.54     39.48 o 
 -21   7   2       24.23       25.16     22.86 o 
 -19   7   2     2697.48     2834.45    103.56 o 
 -17   7   2       59.79       89.10     19.26 o 
 -15   7   2      130.69      151.84     20.68 o 
 -13   7   2      216.78      197.83     21.27 o 
 -11   7   2      521.68      567.39     33.00 o 
  -9   7   2       50.52       29.66      9.20 o 
  -7   7   2        4.80       13.11      8.00 o 
  -5   7   2      229.37      221.99     13.16 o 
  -3   7   2      579.53      637.04     21.62 o 
  -1   7   2     3466.66     3682.30     68.45 o 
   1   7   2     8000.81     8197.91    132.17 o 
   3   7   2     8494.54     8847.82    141.65 o 
   5   7   2        0.32        8.33      6.39 o 
   7   7   2     2454.87     2516.92     53.00 o 
   9   7   2      674.72      516.32     23.78 o 
  11   7   2     1756.13     1978.10     77.41 o 
  13   7   2       50.32       62.04     13.85 o 
  15   7   2      956.38      973.66     42.23 o 
  17   7   2      293.34      244.28     32.90 o 
  19   7   2       14.41        3.57     15.53 o 
  21   7   2       86.21       95.57     24.23 o 
  23   7   2      153.01      144.54     35.42 o 
 -24   8   2        2.86      -15.07     15.07 o 
 -22   8   2      594.53      605.27     47.30 o 
 -20   8   2      378.37      365.87     43.49 o 
 -18   8   2      171.85      187.82     30.29 o 
 -16   8   2       26.56       23.16     14.71 o 
 -14   8   2      311.38      289.69     25.63 o 
 -12   8   2      724.56      649.51     34.75 o 
 -10   8   2      794.37      831.65     38.10 o 
  -8   8   2      603.40      494.46     28.54 o 
  -6   8   2      141.10      140.76     17.98 o 
  -4   8   2       25.95       29.96      9.24 o 
  -2   8   2     1275.94     1254.45     33.85 o 
   0   8   2     1928.12     1952.30     45.34 o 
   2   8   2      437.01      415.64     19.12 o 
   4   8   2     2752.52     2653.02     56.41 o 
   6   8   2     1130.82     1157.36     33.57 o 
   8   8   2      369.79      483.62     25.06 o 
  10   8   2     8436.63     8657.15    160.65 o 
  12   8   2     1453.04     1498.98     64.31 o 
  14   8   2      596.78      494.17     38.26 o 
  16   8   2       72.72       79.33     21.45 o 
  18   8   2      510.24      530.25     46.73 o 
  20   8   2      486.11      450.54     56.18 o 
  22   8   2        5.59        7.57     33.58 o 
 -21   9   2      245.53      218.28     34.94 o 
 -19   9   2      629.09      637.95     46.50 o 
 -17   9   2      366.66      374.20     38.20 o 
 -15   9   2      174.58      129.40     24.27 o 
 -13   9   2     2021.26     2023.92     68.12 o 
 -11   9   2      600.91      591.98     33.66 o 
  -9   9   2      100.03       77.99     16.18 o 
  -7   9   2      807.21      745.49     49.06 o 
  -5   9   2      131.33      164.38     19.44 o 
  -3   9   2     1512.94     1331.55     43.61 o 
  -1   9   2      186.45      176.91     15.33 o 
   1   9   2     1683.51     1581.69     41.56 o 
   3   9   2      262.38      250.59     16.87 o 
   5   9   2      659.68      583.78     29.24 o 
   7   9   2      528.35      515.98     24.95 o 
   9   9   2       41.61       60.14     14.64 o 
  11   9   2     3748.03     3780.32    133.73 o 
  13   9   2       98.75      138.43     25.54 o 
  15   9   2        1.85      -11.59     14.56 o 
  17   9   2        0.06       17.85     16.50 o 
  19   9   2      225.48      224.12     29.82 o 
  21   9   2       89.61       50.97     30.69 o 
 -20  10   2      224.25      232.05     35.68 o 
 -18  10   2      169.70      194.27     38.00 o 
 -16  10   2      554.79      592.32     44.82 o 
 -14  10   2      167.50      161.78     27.43 o 
 -12  10   2      137.31      103.43     17.77 o 
 -10  10   2       61.86       83.32     16.70 o 
  -8  10   2     2194.46     2229.34     71.04 o 
  -6  10   2        1.69        1.79      9.96 o 
  -4  10   2      653.49      571.64     31.38 o 
  -2  10   2      185.07      150.79     17.27 o 
   0  10   2      453.40      433.36     24.62 o 
   2  10   2      305.72      309.43     19.36 o 
   4  10   2      470.68      526.09     29.63 o 
   6  10   2       64.85       71.58     15.44 o 
   8  10   2      163.89      151.27     24.51 o 
  10  10   2      558.60      570.55     43.86 o 
  12  10   2      461.46      480.96     37.48 o 
  14  10   2       57.01        7.26     15.17 o 
  16  10   2       57.58       59.07     20.36 o 
  18  10   2      318.51      291.95     40.76 o 
  20  10   2      417.71      481.92     47.20 o 
 -17  11   2        3.53       16.50     18.85 o 
 -15  11   2       20.19        1.80     16.29 o 
 -13  11   2        7.07       43.18     22.02 o 
 -11  11   2     1412.98     1337.58     66.14 o 
  -9  11   2       14.55        9.57     11.54 o 
  -7  11   2        8.01       15.69     12.52 o 
  -5  11   2       46.66       48.67     13.93 o 
  -3  11   2        3.64       16.08     11.06 o 
  -1  11   2      110.91      134.71     22.78 o 
   1  11   2      476.43      425.83     28.37 o 
   3  11   2       41.73       39.78     15.77 o 
   5  11   2      139.24      124.94     23.38 o 
   7  11   2       33.05       16.57     15.97 o 
   9  11   2      825.87      794.19     48.89 o 
  11  11   2      489.78      424.10     48.77 o 
  13  11   2      341.41      407.40     38.34 o 
  15  11   2       51.95       57.97     25.83 o 
  17  11   2        6.89       -4.07     17.81 o 
 -16  12   2       79.51       91.75     27.72 o 
 -14  12   2        1.35       13.66     20.71 o 
 -12  12   2      456.78      509.04     41.34 o 
 -10  12   2      364.54      387.74     40.23 o 
  -8  12   2      164.65      208.58     26.26 o 
  -6  12   2       20.93       33.13     13.94 o 
  -4  12   2      515.05      567.94     50.32 o 
  -2  12   2      300.93      345.74     34.12 o 
   0  12   2        3.21        7.93     21.50 o 
   2  12   2        2.09       18.40     15.27 o 
   4  12   2        6.26        6.54     15.33 o 
   6  12   2       35.11       47.50     30.35 o 
   8  12   2     1557.63     1593.30    113.66 o 
  10  12   2        0.02       23.88     21.27 o 
  12  12   2      424.81      384.87     61.21 o 
  14  12   2      412.70      558.35     45.27 o 
 -13  13   2     1110.32     1265.94     90.16 o 
 -11  13   2     1672.02     1844.09    109.97 o 
  -9  13   2        5.03       30.01     23.55 o 
  -7  13   2       10.33       32.36     23.34 o 
  -5  13   2       38.14       25.55     20.57 o 
  -3  13   2       34.23       27.14     28.34 o 
  -1  13   2       57.98       24.21     21.51 o 
   1  13   2      254.32      303.82     62.39 o 
   3  13   2        3.02      -18.02     18.02 o 
   5  13   2        8.02        7.71     34.91 o 
   7  13   2        9.75       10.74     18.82 o 
   9  13   2      570.24      637.06     88.20 o 
  11  13   2      499.20      721.96     66.32 o 
  -8  14   2      215.81      275.26     94.94 o 
  -6  14   2       49.22        3.05     27.32 o 
  -4  14   2      289.22      395.50     38.00 o 
  -2  14   2      566.50      552.45     51.97 o 
   0  14   2        0.06       -3.55     22.89 o 
   2  14   2       18.65      -16.53     34.06 o 
   4  14   2      145.91      102.53     45.19 o 
   6  14   2       38.20       41.35     27.03 o 
 -27   1   3        2.50       28.74     19.84 o 
 -25   1   3       67.97       77.74     18.10 o 
 -23   1   3     1958.57     1923.43     65.99 o 
 -21   1   3        0.54        1.72     10.57 o 
 -19   1   3     4872.19     4762.64    100.45 o 
 -17   1   3     1041.96      934.24     33.91 o 
 -15   1   3      105.03      116.07     11.53 o 
 -13   1   3      516.67      482.76     18.95 o 
 -11   1   3      237.44      232.68     12.35 o 
  -9   1   3      261.86      312.00     17.75 o 
  -7   1   3      127.46       91.58      7.17 o 
  -5   1   3      656.96      514.83     14.20 o 
  -3   1   3     7506.44     7747.71    123.67 o 
  -1   1   3      189.92      134.41      6.73 o 
   1   1   3     3688.33     4033.80     66.78 o 
   3   1   3      398.66      345.78      9.35 o 
   5   1   3     9177.15     9744.72    156.87 o 
   7   1   3       91.33      131.16      7.47 o 
   9   1   3     3681.21     3704.80     63.53 o 
  11   1   3      969.52     1009.06     28.31 o 
  13   1   3        0.08        6.33      5.64 o 
  15   1   3      328.58      312.53     20.73 o 
  17   1   3      574.40      542.34     33.99 o 
  19   1   3     1456.69     1428.23     44.72 o 
  21   1   3      384.06      371.21     31.40 o 
  23   1   3      815.88      759.40     62.85 o 
  25   1   3      174.45      210.49     43.35 o 
  27   1   3        1.67       -0.15     27.65 o 
 -28   2   3       16.18       20.68     25.64 o 
 -26   2   3      145.38      199.36     34.43 o 
 -24   2   3       25.76       21.74     14.35 o 
 -22   2   3       10.48       11.36     12.83 o 
 -20   2   3        2.09        1.49      9.01 o 
 -18   2   3     4517.48     4309.23    100.57 o 
 -16   2   3      391.00      349.37     20.10 o 
 -14   2   3     1591.98     1487.32     40.60 o 
 -12   2   3     2452.91     2078.86     43.43 o 
 -10   2   3     4745.94     5399.26     87.43 o 
  -8   2   3     5239.88     5575.42     97.37 o 
  -6   2   3      539.45      605.23     17.58 o 
  -4   2   3     1517.21     1606.05     28.47 o 
  -2   2   3      428.99      360.62     11.54 o 
   0   2   3      908.39     1002.86     19.34 o 
   2   2   3    18465.80    19794.35    281.04 o 
   4   2   3    49245.64    52448.79    733.83 o 
   6   2   3       64.56       94.08      6.91 o 
   8   2   3        0.01        9.82      4.77 o 
  10   2   3     2074.39     2216.99     40.90 o 
  12   2   3      213.56      205.56     18.40 o 
  14   2   3     3885.31     3836.79     71.50 o 
  16   2   3      111.43       81.95     11.24 o 
  18   2   3       50.00       44.53     11.04 o 
  20   2   3        5.50       28.48     12.02 o 
  22   2   3      234.96      192.50     26.62 o 
  24   2   3      229.02      216.19     29.69 o 
  26   2   3      197.48      221.04     33.00 o 
 -27   3   3        0.01      -14.92     21.02 o 
 -25   3   3      162.72      192.16     78.25 o 
 -23   3   3       89.35      127.46     20.78 o 
 -21   3   3        4.51       25.76     10.71 o 
 -19   3   3      602.73      592.70     27.48 o 
 -17   3   3      799.71      789.88     31.20 o 
 -15   3   3     4837.14     4960.85     98.66 o 
 -13   3   3     1915.80     1682.91     53.83 o 
 -11   3   3      225.73      209.50     13.91 o 
  -9   3   3      868.84      889.05     36.49 o 
  -7   3   3    12074.24    12640.47    204.39 o 
  -5   3   3    28003.79    31083.77    439.90 o 
  -3   3   3      673.88      691.67     30.97 o 
  -1   3   3     5308.98     5567.48     85.29 o 
   1   3   3    42558.67    44563.31    625.55 o 
   3   3   3    73413.16    86642.86   1209.20 o 
   5   3   3    33664.70    40796.09    576.20 o 
   7   3   3    31938.07    36197.23    514.02 o 
   9   3   3     8916.11     9756.12    150.01 o 
  11   3   3     1695.27     1809.00     43.10 o 
  13   3   3      678.63      749.67     25.11 o 
  15   3   3      495.73      463.55     22.43 o 
  17   3   3     1654.00     1845.96     51.48 o 
  19   3   3       59.22       89.07     18.09 o 
  21   3   3     1084.70     1195.01     69.22 o 
  23   3   3      535.64      649.57     42.53 o 
  25   3   3      715.13      818.09     51.31 o 
  27   3   3      534.61      579.57     50.00 o 
 -26   4   3        1.05       21.49     21.12 o 
 -24   4   3        1.98        4.10     27.66 o 
 -22   4   3        0.32       -9.14      9.14 o 
 -20   4   3       33.78       39.62      9.74 o 
 -18   4   3     1248.48     1270.84     43.55 o 
 -16   4   3      333.16      368.57     23.00 o 
 -14   4   3    35546.11    38421.91    917.45 o 
 -12   4   3     4988.24     4937.96     95.86 o 
 -10   4   3       86.74       25.18      6.98 o 
  -8   4   3     1012.81      898.58     26.34 o 
  -6   4   3       86.85       97.71      8.95 o 
  -4   4   3     4375.31     5355.47     93.38 o 
  -2   4   3     4102.52     4255.33     69.31 o 
   0   4   3      897.41     1109.09     24.52 o 
   2   4   3    10710.88    12236.46    180.75 o 
   4   4   3     9665.55    10276.02    154.80 o 
   6   4   3    37095.09    41610.46    590.13 o 
   8   4   3    16234.08    16553.41    244.76 o 
  10   4   3     2639.87     2836.82     54.58 o 
  12   4   3      278.59      250.92     16.03 o 
  14   4   3     6721.75     6975.71    131.03 o 
  16   4   3      467.86      447.45     27.06 o 
  18   4   3     1032.65      994.58     69.76 o 
  20   4   3     3695.25     4032.59    106.91 o 
  22   4   3      829.55      857.68     43.38 o 
  24   4   3      264.86      300.45     31.56 o 
  26   4   3      438.78      450.27     63.52 o 
 -27   5   3       37.21      116.17     34.45 o 
 -25   5   3      755.66      913.70     67.49 o 
 -23   5   3       37.11       10.75     22.09 o 
 -21   5   3      190.74      204.54     28.60 o 
 -19   5   3      971.74      856.11     40.49 o 
 -17   5   3     5403.73     5628.84    162.45 o 
 -15   5   3     1075.03     1003.99     35.21 o 
 -13   5   3     2511.81     2547.88     75.87 o 
 -11   5   3     1223.95     1165.07     40.89 o 
  -9   5   3     2412.14     2609.90     57.40 o 
  -7   5   3     3063.98     3068.98     75.60 o 
  -5   5   3      473.94      577.94     17.82 o 
  -3   5   3    18078.79    20433.82    296.59 o 
  -1   5   3       92.09       44.08      6.77 o 
   1   5   3      385.01      419.60     15.06 o 
   3   5   3    27864.99    32999.84    471.48 o 
   5   5   3    19951.62    20506.32    299.14 o 
   7   5   3    11748.89    12991.94    196.70 o 
   9   5   3      189.39      247.03     13.21 o 
  11   5   3      802.48      767.26     27.86 o 
  13   5   3        7.07        4.64      7.38 o 
  15   5   3     1156.68     1046.67     42.47 o 
  17   5   3     1169.12     1093.92     41.05 o 
  19   5   3      402.43      381.49     28.33 o 
  21   5   3     1074.76      939.70     45.57 o 
  23   5   3     1024.82     1033.93     57.15 o 
  25   5   3      406.67      566.16     94.94 o 
 -26   6   3      329.52      414.43     80.78 o 
 -24   6   3        1.17       12.09     17.99 o 
 -22   6   3      140.07      142.60     27.71 o 
 -20   6   3     1030.59      993.30     74.16 o 
 -18   6   3      168.26      176.76     22.84 o 
 -16   6   3      831.48      655.93     34.21 o 
 -14   6   3       37.17       52.69     11.10 o 
 -12   6   3     1242.43     1246.36     40.66 o 
 -10   6   3     2785.40     2872.01     64.32 o 
  -8   6   3     2389.12     2116.28     63.12 o 
  -6   6   3     2353.39     2242.81     45.68 o 
  -4   6   3      685.82      868.69     23.96 o 
  -2   6   3     6762.67     7476.42    119.35 o 
   0   6   3      324.68      219.94     13.20 o 
   2   6   3      518.86      646.22     20.75 o 
   4   6   3    16373.70    17473.04    259.59 o 
   6   6   3    16329.91    18024.05    268.37 o 
   8   6   3        1.35       11.46      6.03 o 
  10   6   3      179.06      241.23     16.32 o 
  12   6   3       62.40       41.16     10.17 o 
  14   6   3     1628.52     1497.29     56.47 o 
  16   6   3       18.45       23.24     11.97 o 
  18   6   3      712.70      767.90     39.86 o 
  20   6   3      224.78      184.16     23.67 o 
  22   6   3      570.93      530.48     43.33 o 
  24   6   3      139.52       89.27     26.17 o 
 -25   7   3       32.11       33.27     19.62 o 
 -23   7   3      195.85      233.32     33.14 o 
 -21   7   3      836.89      738.76     49.71 o 
 -19   7   3       26.52       53.43     19.00 o 
 -17   7   3     2220.19     2170.01     71.10 o 
 -15   7   3     1445.48     1472.98     54.24 o 
 -13   7   3      776.20      699.93     35.01 o 
 -11   7   3      137.22      106.80     16.61 o 
  -9   7   3       91.37       79.87     11.52 o 
  -7   7   3      710.21      716.67     26.65 o 
  -5   7   3      340.93      306.70     20.21 o 
  -3   7   3     1363.23     1373.18     34.05 o 
  -1   7   3     1435.75     1396.28     34.44 o 
   1   7   3      426.15      468.76     22.67 o 
   3   7   3      201.99      226.68     14.01 o 
   5   7   3     2367.46     2303.61     49.36 o 
   7   7   3     1851.27     1911.57     44.08 o 
   9   7   3      144.57      145.03     14.37 o 
  11   7   3     9901.95    10176.99    182.61 o 
  13   7   3     2549.34     2759.17     91.42 o 
  15   7   3      643.77      619.41     33.85 o 
  17   7   3       68.88       68.58     16.71 o 
  19   7   3      246.08      254.03     34.66 o 
  21   7   3      203.49      230.99     34.61 o 
  23   7   3      355.67      328.21     43.31 o 
 -24   8   3       23.26       21.09     20.55 o 
 -22   8   3      715.55      753.30     52.27 o 
 -20   8   3      705.70      665.26     69.76 o 
 -18   8   3     2077.03     2057.98     86.34 o 
 -16   8   3      657.53      679.98     37.47 o 
 -14   8   3      452.84      409.68     28.38 o 
 -12   8   3       72.93       71.29     15.68 o 
 -10   8   3     5607.14     5376.24    146.33 o 
  -8   8   3     9738.54     9700.45    198.00 o 
  -6   8   3     2186.81     2060.21     63.82 o 
  -4   8   3     4836.87     5092.16     91.15 o 
  -2   8   3        0.01        2.92      6.10 o 
   0   8   3     6136.93     5953.71    103.39 o 
   2   8   3     4019.39     4433.74     82.22 o 
   4   8   3     9290.42     9834.47    158.98 o 
   6   8   3     8235.91     8838.09    147.36 o 
   8   8   3     7555.71     7853.96    146.29 o 
  10   8   3     2665.36     2644.38     75.37 o 
  12   8   3       21.11       18.55     15.33 o 
  14   8   3       35.73       56.36     18.46 o 
  16   8   3      637.50      594.72     70.54 o 
  18   8   3     1041.42     1171.59     64.74 o 
  20   8   3      638.54      592.89     45.41 o 
  22   8   3       85.94       70.71     29.70 o 
 -21   9   3      200.77      206.04     33.46 o 
 -19   9   3       51.03       96.64     40.10 o 
 -17   9   3        0.99       -3.64     14.28 o 
 -15   9   3        7.10       13.56     14.23 o 
 -13   9   3       26.33       25.21     11.81 o 
 -11   9   3      302.54      277.53     26.21 o 
  -9   9   3       58.74      110.87     17.62 o 
  -7   9   3     1023.47      880.32     39.58 o 
  -5   9   3     4305.47     4182.27    102.81 o 
  -3   9   3     1190.70     1147.21     38.49 o 
  -1   9   3     1128.88     1041.03     31.90 o 
   1   9   3    11337.77    11878.80    189.75 o 
   3   9   3      424.65      460.86     28.76 o 
   5   9   3      524.15      526.84     25.42 o 
   7   9   3     1188.06     1058.22     44.30 o 
   9   9   3      266.82      203.28     20.46 o 
  11   9   3     2227.58     2013.07     79.44 o 
  13   9   3       72.61       53.08     16.69 o 
  15   9   3        7.13       15.81     16.70 o 
  17   9   3      313.98      334.49     40.15 o 
  19   9   3      598.00      470.62     43.14 o 
  21   9   3       87.70       59.00     23.76 o 
 -20  10   3       81.62      133.56     30.81 o 
 -18  10   3       11.03       21.42     18.75 o 
 -16  10   3      152.84      183.61     30.13 o 
 -14  10   3      262.11      295.02     33.46 o 
 -12  10   3       80.79       97.89     17.37 o 
 -10  10   3      451.92      417.14     29.39 o 
  -8  10   3      768.33      740.05     46.88 o 
  -6  10   3      109.65       83.43     16.07 o 
  -4  10   3        0.64       -7.57      9.98 o 
  -2  10   3       94.82       80.43     13.51 o 
   0  10   3     6328.35     6406.15    128.62 o 
   2  10   3      113.82      188.59     33.41 o 
   4  10   3      488.24      520.21     25.79 o 
   6  10   3       43.46       33.50     21.57 o 
   8  10   3       17.77       -1.06     11.87 o 
  10  10   3      138.11       86.05     20.50 o 
  12  10   3       95.01       91.06     20.98 o 
  14  10   3      273.53      174.92     27.52 o 
  16  10   3       52.34       21.48     17.62 o 
  18  10   3       15.10        9.18     16.00 o 
  20  10   3       75.92      116.81     28.00 o 
 -19  11   3        5.01      -14.23     17.86 o 
 -17  11   3       68.85       66.30     22.93 o 
 -15  11   3       81.43       76.17     22.14 o 
 -13  11   3        0.18       13.69     16.95 o 
 -11  11   3       18.23       34.40     14.75 o 
  -9  11   3      867.02      912.29     44.17 o 
  -7  11   3     1345.64     1263.15     52.40 o 
  -5  11   3       41.83       48.77     13.60 o 
  -3  11   3        1.18       34.16     12.05 o 
  -1  11   3      152.20      143.80     17.29 o 
   1  11   3        6.53       -2.80     11.68 o 
   3  11   3      401.39      355.37     43.78 o 
   5  11   3        0.09      -13.66     13.66 o 
   7  11   3        2.83       24.45     20.02 o 
   9  11   3      365.52      323.25     33.95 o 
  11  11   3       14.78       23.04     15.90 o 
  13  11   3        0.89       -3.18     15.81 o 
  15  11   3      901.09     1001.19     61.53 o 
  17  11   3      429.64      414.29     42.55 o 
 -16  12   3        5.23       17.02     20.31 o 
 -14  12   3      642.11      604.15     46.60 o 
 -12  12   3      167.91      192.58     30.67 o 
 -10  12   3     1164.18     1196.04     72.00 o 
  -8  12   3       21.36       11.10     12.43 o 
  -6  12   3     1041.78     1046.34     48.38 o 
  -4  12   3        3.53       -2.06     14.36 o 
  -2  12   3      154.88      142.12     25.67 o 
   0  12   3        0.02       -5.72     13.90 o 
   2  12   3       36.77       44.34     24.53 o 
   4  12   3       53.46       73.38     24.90 o 
   6  12   3       83.02       59.07     26.87 o 
   8  12   3       86.84       83.83     39.97 o 
  10  12   3       13.06       39.99     22.76 o 
  12  12   3      307.44      417.06     51.58 o 
  14  12   3      364.25      444.71     56.23 o 
 -13  13   3      298.47      385.77     43.80 o 
 -11  13   3      809.52     1067.61     81.51 o 
  -9  13   3      107.50      118.19     33.88 o 
  -7  13   3      112.07      128.73     31.38 o 
  -5  13   3     1006.28     1036.20     58.83 o 
  -3  13   3        0.30        5.59     16.40 o 
  -1  13   3       62.22       50.97     36.59 o 
   1  13   3       63.81      106.18     26.35 o 
   3  13   3      659.47      700.75     58.88 o 
   5  13   3      166.12       77.74     62.56 o 
   7  13   3       38.03       49.76     74.70 o 
   9  13   3       39.97       55.94     25.36 o 
  11  13   3      128.00      160.83     40.14 o 
  -8  14   3      128.69      124.38     35.00 o 
  -6  14   3      261.52      299.73     52.79 o 
  -4  14   3        4.56       15.04     22.78 o 
  -2  14   3      343.85      491.03     61.38 o 
   0  14   3        2.31      -28.33     28.33 o 
   2  14   3       29.57       37.77     39.80 o 
   4  14   3       55.88      -20.24     29.68 o 
   6  14   3        3.75      -21.87     24.79 o 
 -28   0   4       25.82        1.70     50.08 o 
 -26   0   4     2005.11     2262.00    109.00 o 
 -24   0   4     1261.06     1227.22     74.00 o 
 -22   0   4        7.73       16.83     16.84 o 
 -20   0   4     2433.43     2185.44     93.92 o 
 -18   0   4     4972.08     4846.95    158.34 o 
 -16   0   4       95.72       54.84     13.89 o 
 -14   0   4     1142.22     1429.24     84.40 o 
 -12   0   4    13542.13    14912.46    320.30 o 
 -10   0   4     6103.20     7212.28    159.60 o 
  -8   0   4   194748.95   228468.63   4483.78 o 
  -6   0   4   131721.58   150615.61   2959.99 o 
  -4   0   4     3928.48     4716.01    114.95 o 
  -2   0   4   167421.02   181651.25   5276.79 o 
   0   0   4      313.57      174.17      8.01 o 
   2   0   4        1.09       -5.13      5.13 o 
   4   0   4    82848.76    93271.04   4080.16 o 
   6   0   4     5702.79     6735.15    179.07 o 
   8   0   4     9281.82     8808.20    189.12 o 
  10   0   4      747.13      399.11     21.08 o 
  12   0   4      712.90      551.82     27.05 o 
  14   0   4    21908.98    23392.18    486.66 o 
  16   0   4      808.53      676.56     34.17 o 
  18   0   4     4962.07     5522.48    271.50 o 
  20   0   4       97.80       86.01     22.75 o 
  22   0   4     5147.35     5664.72    277.23 o 
  24   0   4      757.95      946.71    102.53 o 
  26   0   4      989.10      923.10    105.90 o 
 -27   1   4      189.69      219.01     34.26 o 
 -25   1   4       77.25       93.35     19.93 o 
 -23   1   4      188.05      191.09     23.91 o 
 -21   1   4      499.04      423.01     28.79 o 
 -19   1   4     3268.60     3190.79     74.90 o 
 -17   1   4      802.83      678.66     28.00 o 
 -15   1   4      911.79      895.84     24.76 o 
 -13   1   4     3828.08     4383.38     76.64 o 
 -11   1   4    24219.70    26944.42    387.25 o 
  -9   1   4    20169.02    23346.46    334.94 o 
  -7   1   4    46872.77    49445.25    762.10 o 
  -5   1   4    37111.25    43256.03    607.05 o 
  -3   1   4    12051.53    14026.30    206.91 o 
  -1   1   4    17877.54    19420.84    301.88 o 
   1   1   4     4452.36     4497.31     75.73 o 
   3   1   4        3.20       -3.10      3.10 o 
   5   1   4      200.87      209.64      8.31 o 
   7   1   4     9424.89     9810.41    169.88 o 
   9   1   4     1324.23     1327.65     29.48 o 
  11   1   4    11229.41    11047.92    168.94 o 
  13   1   4     6870.84     7401.74    120.70 o 
  15   1   4     2740.09     2784.28     57.22 o 
  17   1   4     1073.78      983.92     34.05 o 
  19   1   4     3032.00     3065.30     72.76 o 
  21   1   4     2643.23     2666.67     86.07 o 
  23   1   4      203.09      221.78     38.89 o 
  25   1   4      243.58      219.84     33.96 o 
  27   1   4       27.72       25.60     35.18 o 
 -28   2   4       21.20       11.59     24.79 o 
 -26   2   4       36.67       42.62     18.50 o 
 -24   2   4      229.05      226.56     26.06 o 
 -22   2   4      832.98      812.23     39.82 o 
 -20   2   4     2549.22     2600.62     66.88 o 
 -18   2   4     1308.92     1385.53     39.22 o 
 -16   2   4      430.99      422.61     21.65 o 
 -14   2   4       21.63        2.71      6.88 o 
 -12   2   4     9131.87    10178.79    156.63 o 
 -10   2   4     9795.64    10000.30    186.88 o 
  -8   2   4    50593.36    56870.29    870.14 o 
  -6   2   4      627.75      754.62     24.40 o 
  -4   2   4    18726.63    21251.70    302.24 o 
  -2   2   4      199.42      310.93     11.00 o 
   0   2   4     6023.12     5756.69     86.26 o 
   2   2   4    19617.84    23424.39    355.23 o 
   4   2   4    27523.89    29662.19    390.60 o 
   6   2   4    17432.06    18740.74    251.80 o 
   8   2   4     3909.27     4128.08     69.29 o 
  10   2   4     5175.72     4677.06     79.17 o 
  12   2   4       53.38      119.48     10.03 o 
  14   2   4      778.32      685.47     24.78 o 
  16   2   4       12.68       13.06      7.55 o 
  18   2   4      273.12      259.64     18.33 o 
  20   2   4      375.58      365.30     33.02 o 
  22   2   4      225.82      210.03     29.65 o 
  24   2   4      230.67      176.13     33.56 o 
  26   2   4     1076.18     1112.31     78.00 o 
 -27   3   4        7.01       13.66     19.79 o 
 -25   3   4       93.59       16.05     40.30 o 
 -23   3   4       18.63        9.12     13.36 o 
 -21   3   4      139.35      161.21     18.61 o 
 -19   3   4      186.16      190.82     18.05 o 
 -17   3   4      867.62      823.27     31.98 o 
 -15   3   4      451.19      447.00     37.25 o 
 -13   3   4       48.05       56.02     10.14 o 
 -11   3   4      953.20      957.46     29.05 o 
  -9   3   4    12887.03    14055.05    228.68 o 
  -7   3   4     4689.28     4725.01    101.31 o 
  -5   3   4      463.04      483.80     13.27 o 
  -3   3   4     2917.14     3060.71     72.61 o 
  -1   3   4    26416.12    28074.49    397.48 o 
   1   3   4     4134.38     4143.91     66.14 o 
   3   3   4    20879.32    24235.25    345.74 o 
   5   3   4     8971.76    10985.33    163.61 o 
   7   3   4      209.81      185.13     10.10 o 
   9   3   4      281.61      202.87     11.01 o 
  11   3   4     8573.89     8794.05    121.40 o 
  13   3   4     1438.21     1457.38     35.89 o 
  15   3   4     1039.38     1071.13     35.11 o 
  17   3   4      268.93      250.06     23.29 o 
  19   3   4     1469.36     1442.19     53.58 o 
  21   3   4        0.02       -1.52     10.94 o 
  23   3   4        1.84       18.94     15.46 o 
  25   3   4     2669.10     2888.60    227.65 o 
 -26   4   4      282.84      273.25     53.79 o 
 -24   4   4       55.13       98.28     27.51 o 
 -22   4   4      786.20      769.71     39.48 o 
 -20   4   4      728.09      691.24     37.88 o 
 -18   4   4      133.79      154.70     16.93 o 
 -16   4   4        0.92       -1.36      6.71 o 
 -14   4   4     2235.34     2208.05     55.18 o 
 -12   4   4      101.28      122.80     12.97 o 
 -10   4   4       37.54       49.80      8.53 o 
  -8   4   4     1736.55     1636.53     38.95 o 
  -6   4   4      514.67      424.85     14.00 o 
  -4   4   4     2464.78     2560.20     46.01 o 
  -2   4   4       74.35       72.73      6.74 o 
   0   4   4     2602.66     2582.70     45.98 o 
   2   4   4     2733.04     2928.77     51.37 o 
   4   4   4      100.10       76.46      9.55 o 
   6   4   4     2214.68     2099.63     41.66 o 
   8   4   4       14.78       25.02      6.49 o 
  10   4   4     1588.90     1369.58     32.84 o 
  12   4   4      106.43      126.04     13.47 o 
  14   4   4       80.74       72.47     11.97 o 
  16   4   4     1023.22      829.21     38.20 o 
  18   4   4      181.71      188.01     27.75 o 
  20   4   4      408.65      377.35     28.77 o 
  22   4   4     1379.23     1465.80     58.26 o 
  24   4   4        4.89       19.15     16.73 o 
  26   4   4       59.32       21.52     26.45 o 
 -27   5   4        4.87        1.72     30.69 o 
 -25   5   4      639.09      565.11     86.85 o 
 -23   5   4       63.72       72.84     20.52 o 
 -21   5   4      160.67      146.36     20.64 o 
 -19   5   4      165.68      182.84     23.61 o 
 -17   5   4     4122.52     4199.24     92.16 o 
 -15   5   4       43.41       34.22      9.64 o 
 -13   5   4      205.18      222.55     19.95 o 
 -11   5   4        3.68        7.40      6.43 o 
  -9   5   4     1510.04     1263.34     52.79 o 
  -7   5   4      918.64      973.33     30.41 o 
  -5   5   4     3723.02     4181.57     71.23 o 
  -3   5   4        0.44       -4.25      4.25 o 
  -1   5   4     7721.21     8365.23    129.16 o 
   1   5   4     1740.08     1713.78     37.54 o 
   3   5   4     4389.43     4602.78     77.83 o 
   5   5   4      827.02      901.75     24.59 o 
   7   5   4      268.20      343.49     15.37 o 
   9   5   4      205.72      215.85     12.83 o 
  11   5   4     3348.56     3199.03     69.97 o 
  13   5   4      574.39      559.90     24.80 o 
  15   5   4      517.29      448.96     26.48 o 
  17   5   4        0.73       -1.68     12.71 o 
  19   5   4       10.85       18.90     12.16 o 
  21   5   4        0.44        4.90     13.19 o 
  23   5   4       57.59       93.46     19.07 o 
  25   5   4      172.17      157.67     53.29 o 
 -26   6   4        4.10       -2.86     22.11 o 
 -24   6   4        7.49       47.00     27.56 o 
 -22   6   4        1.23       11.43     15.48 o 
 -20   6   4      204.59      200.35     24.80 o 
 -18   6   4       70.43       74.73     15.04 o 
 -16   6   4     1670.06     1545.38     55.39 o 
 -14   6   4       58.91       44.55     13.06 o 
 -12   6   4     3140.46     3104.30     69.76 o 
 -10   6   4     6347.00     6273.33    117.42 o 
  -8   6   4     1064.46      948.63     25.36 o 
  -6   6   4        9.88        9.26      9.20 o 
  -4   6   4       62.30       70.98     12.34 o 
  -2   6   4     3838.21     4484.98     77.38 o 
   0   6   4      517.71      414.15     16.37 o 
   2   6   4      648.05      520.48     18.57 o 
   4   6   4        0.58        9.62      6.24 o 
   6   6   4      360.23      386.68     16.82 o 
   8   6   4     2184.42     2210.96     47.33 o 
  10   6   4       27.42       19.86      7.48 o 
  12   6   4     1067.18      886.70     37.76 o 
  14   6   4     1597.38     1491.65     52.93 o 
  16   6   4      654.09      613.22     30.37 o 
  18   6   4       91.61       64.79     15.40 o 
  20   6   4      787.13      757.79     43.75 o 
  22   6   4       27.88       70.63     21.66 o 
  24   6   4      333.73      328.50     42.16 o 
 -25   7   4       92.40       54.93     37.77 o 
 -23   7   4      130.21       88.87     32.47 o 
 -21   7   4        0.97       11.46     16.87 o 
 -19   7   4        8.88       18.47     15.95 o 
 -17   7   4       23.45       13.44     17.09 o 
 -15   7   4      954.04      848.30     40.17 o 
 -13   7   4       56.20       71.28     14.97 o 
 -11   7   4       14.55       -2.71      9.82 o 
  -9   7   4      592.98      450.59     26.25 o 
  -7   7   4      306.86      254.76     16.11 o 
  -5   7   4      136.74      139.82     11.85 o 
  -3   7   4      251.11      250.64     15.47 o 
  -1   7   4     6374.92     6626.01    110.08 o 
   1   7   4      171.23      118.78     11.46 o 
   3   7   4     1173.46     1119.96     30.64 o 
   5   7   4       76.08       76.17     10.96 o 
   7   7   4        0.64       -3.31      5.83 o 
   9   7   4      991.34      788.22     46.18 o 
  11   7   4       97.13       39.49     11.86 o 
  13   7   4       73.13       80.70     15.04 o 
  15   7   4      726.11      613.92     33.68 o 
  17   7   4      566.93      479.22     31.74 o 
  19   7   4      288.56      312.84     34.96 o 
  21   7   4       21.09       48.42     19.15 o 
  23   7   4       29.74       58.24     23.29 o 
 -24   8   4       25.88       20.28     20.29 o 
 -22   8   4      226.41      246.86     35.72 o 
 -20   8   4       57.81       73.23     28.23 o 
 -18   8   4       21.96       -2.55     21.18 o 
 -16   8   4       27.28       36.11     16.60 o 
 -14   8   4       37.66       24.27     13.16 o 
 -12   8   4      251.81      222.84     23.56 o 
 -10   8   4      219.26      265.73     23.23 o 
  -8   8   4     2553.47     2240.08     77.94 o 
  -6   8   4     4894.55     5181.63    118.53 o 
  -4   8   4     1414.30     1360.21     41.28 o 
  -2   8   4      423.25      367.94     17.82 o 
   0   8   4      206.52      195.73     14.51 o 
   2   8   4     6815.56     7243.21    122.22 o 
   4   8   4       50.31       52.04      9.89 o 
   6   8   4       56.00       58.26     10.55 o 
   8   8   4      162.03      222.79     18.08 o 
  10   8   4      856.49      749.76     42.45 o 
  12   8   4     1732.50     1615.32     56.69 o 
  14   8   4      187.57      146.29     20.64 o 
  16   8   4      226.69      215.53     26.85 o 
  18   8   4      931.94      896.86     54.43 o 
  20   8   4        3.54       -2.87     17.13 o 
  22   8   4        4.18      -12.98     29.06 o 
 -21   9   4      228.83      248.12     36.12 o 
 -19   9   4      206.78      176.27     30.70 o 
 -17   9   4     1142.59     1090.45     60.28 o 
 -15   9   4      361.27      372.06     28.79 o 
 -13   9   4        1.61       22.73     12.45 o 
 -11   9   4      949.01      770.31     38.65 o 
  -9   9   4        2.22       -0.57     10.14 o 
  -7   9   4       44.53       37.84     12.97 o 
  -5   9   4      877.19      873.55     38.42 o 
  -3   9   4     1497.94     1430.40     44.00 o 
  -1   9   4     1249.50     1162.91     60.17 o 
   1   9   4     3580.66     3761.50     74.86 o 
   3   9   4      445.00      476.20     25.77 o 
   5   9   4     1485.75     1517.36     45.09 o 
   7   9   4      471.08      387.22     25.90 o 
   9   9   4      428.43      310.47     24.44 o 
  11   9   4      120.17      123.55     21.61 o 
  13   9   4       10.52       17.35     13.68 o 
  15   9   4       51.05       72.24     22.04 o 
  17   9   4      853.06      766.69     44.78 o 
  19   9   4      469.74      452.36     42.45 o 
  21   9   4      169.39      162.12     31.14 o 
 -20  10   4        2.96      -11.53     18.55 o 
 -18  10   4       84.58       74.82     26.17 o 
 -16  10   4       80.56       49.52     21.37 o 
 -14  10   4       89.60       54.92     16.02 o 
 -12  10   4      699.55      604.70     36.00 o 
 -10  10   4      282.65      228.79     25.75 o 
  -8  10   4     3511.42     3482.86     95.79 o 
  -6  10   4       25.98       17.80     11.17 o 
  -4  10   4     1923.11     1718.06     58.32 o 
  -2  10   4     1822.81     1898.24     56.50 o 
   0  10   4      554.00      525.79     29.07 o 
   2  10   4        7.02       17.29      8.83 o 
   4  10   4     1894.53     1905.44     53.57 o 
   6  10   4     1050.46      958.22     67.28 o 
   8  10   4       91.08      107.18     19.27 o 
  10  10   4        0.52        9.20     14.35 o 
  12  10   4      209.90      169.66     27.65 o 
  14  10   4      454.99      437.06     37.98 o 
  16  10   4      146.28      142.92     25.17 o 
  18  10   4        4.57      -19.59     19.59 o 
 -19  11   4       73.91      107.70     26.33 o 
 -17  11   4      185.96      153.45     29.99 o 
 -15  11   4      198.39      197.82     36.68 o 
 -13  11   4      154.87      195.54     28.76 o 
 -11  11   4      572.61      512.54     33.66 o 
  -9  11   4      184.06      247.52     26.12 o 
  -7  11   4     2111.39     2308.97     75.02 o 
  -5  11   4        7.26       12.41     11.37 o 
  -3  11   4     1337.24     1351.24     52.55 o 
  -1  11   4        6.97       -6.39      9.13 o 
   1  11   4       14.89        7.32      9.62 o 
   3  11   4        3.86       -2.36     12.74 o 
   5  11   4      161.75      220.43     37.75 o 
   7  11   4     1463.77     1380.46     82.90 o 
   9  11   4        3.34       29.15     20.25 o 
  11  11   4      397.69      392.31     37.67 o 
  13  11   4       96.85      177.52     28.74 o 
  15  11   4      360.55      398.11     36.68 o 
  17  11   4      537.97      734.37     52.98 o 
 -16  12   4     1052.15     1168.38     68.82 o 
 -14  12   4      314.17      358.59     39.60 o 
 -12  12   4       31.30       50.30     20.20 o 
 -10  12   4       26.21       36.87     25.46 o 
  -8  12   4      416.04      345.14     28.28 o 
  -6  12   4      202.41      158.24     29.99 o 
  -4  12   4     1408.50     1653.99     61.45 o 
  -2  12   4      321.56      426.33     39.67 o 
   0  12   4      253.30      297.05     33.07 o 
   2  12   4      480.75      502.52     37.67 o 
   4  12   4        3.03      -15.50     15.50 o 
   6  12   4      439.79      427.25     53.46 o 
   8  12   4      549.05      560.90     54.70 o 
  10  12   4       45.29       47.94     25.76 o 
  12  12   4      308.86      379.94     50.34 o 
  14  12   4      142.80      194.43     34.85 o 
 -13  13   4        0.82      -18.39     18.39 o 
 -11  13   4      172.78      201.50     32.95 o 
  -9  13   4      331.83      318.62     52.19 o 
  -7  13   4       12.40       56.84     21.80 o 
  -5  13   4      248.12      323.44     40.42 o 
  -3  13   4       53.21       56.29     24.49 o 
  -1  13   4     3229.99     3450.39    196.29 o 
   1  13   4      212.94      213.83     54.97 o 
   3  13   4      835.50      951.24     69.23 o 
   5  13   4        3.88       15.23     20.07 o 
   7  13   4        1.28       41.94     20.84 o 
   9  13   4       67.55      104.36     29.49 o 
  11  13   4      199.28      282.21     53.46 o 
  -8  14   4      109.05      110.29     53.96 o 
  -6  14   4      157.86      197.07     34.76 o 
  -4  14   4       44.54       54.09     24.32 o 
  -2  14   4       79.99      132.21     44.52 o 
   0  14   4      313.78      401.35     64.76 o 
   2  14   4        0.44       53.29     36.76 o 
   4  14   4       11.82        5.40     29.00 o 
   6  14   4     1018.90     1238.86     91.74 o 
 -27   1   5      234.46      279.12     32.77 o 
 -25   1   5      148.42      177.89     26.62 o 
 -23   1   5      482.20      458.18     31.75 o 
 -21   1   5      389.48      420.60     28.23 o 
 -19   1   5       17.08       18.02     10.33 o 
 -17   1   5      873.98      819.00     30.78 o 
 -15   1   5     1669.06     1500.68     36.84 o 
 -13   1   5      958.43      906.39     25.29 o 
 -11   1   5       53.90       57.47     12.29 o 
  -9   1   5      618.91      704.01     19.14 o 
  -7   1   5      194.43      154.58      9.06 o 
  -5   1   5     4251.11     4441.16     69.13 o 
  -3   1   5    18587.92    20607.08    269.88 o 
  -1   1   5     2955.12     3206.59     60.46 o 
   1   1   5    15707.04    16994.12    266.25 o 
   3   1   5      633.96      614.76     16.76 o 
   5   1   5     3063.18     3235.44     53.35 o 
   7   1   5     6890.56     7112.40    109.67 o 
   9   1   5      226.19      182.41     10.41 o 
  11   1   5      207.19      214.04     12.48 o 
  13   1   5      307.64      252.18     13.95 o 
  15   1   5       77.17       59.02      9.51 o 
  17   1   5       54.34       65.08     13.90 o 
  19   1   5      107.16       83.32     15.10 o 
  21   1   5      643.81      647.75     44.80 o 
  23   1   5      302.26      280.50     42.83 o 
  25   1   5        2.31      -21.92     21.92 o 
  27   1   5      110.48      117.93     42.13 o 
 -28   2   5       16.39      -16.91     42.83 o 
 -26   2   5      141.61      133.15     23.61 o 
 -24   2   5       89.95       94.94     17.85 o 
 -22   2   5     1248.93     1198.59     48.62 o 
 -20   2   5      190.01      200.56     20.39 o 
 -18   2   5      281.53      209.24     18.35 o 
 -16   2   5     7481.52     7713.42    128.82 o 
 -14   2   5     1544.35     1717.53     44.42 o 
 -12   2   5      959.30      995.32     33.86 o 
 -10   2   5     1030.66     1252.74     30.25 o 
  -8   2   5     5568.33     5946.88    128.05 o 
  -6   2   5    11940.04    12327.67    166.35 o 
  -4   2   5      198.22      251.03     10.21 o 
  -2   2   5     1432.74     1356.45     32.01 o 
   0   2   5     8344.60     9485.55    138.14 o 
   2   2   5    45992.94    51759.35    724.87 o 
   4   2   5    12558.47    13257.49    192.84 o 
   6   2   5      137.27      211.63     10.86 o 
   8   2   5      808.09      754.42     21.99 o 
  10   2   5      916.16      789.41     22.92 o 
  12   2   5     1022.27      992.02     27.28 o 
  14   2   5       64.05       78.49      9.69 o 
  16   2   5     1311.23     1270.15     39.49 o 
  18   2   5      689.02      671.41     33.50 o 
  20   2   5        0.09       -3.75      9.52 o 
  22   2   5      880.24      946.31     51.26 o 
  24   2   5        7.22       -7.71     15.60 o 
  26   2   5      236.49      264.80     42.33 o 
 -27   3   5      302.51      358.38     44.49 o 
 -25   3   5      296.88      247.18     32.53 o 
 -23   3   5       27.79       26.55     15.48 o 
 -21   3   5     1940.25     1976.85     58.08 o 
 -19   3   5     2561.47     2561.63     59.28 o 
 -17   3   5     3798.53     3933.13    108.07 o 
 -15   3   5      620.82      606.73     25.72 o 
 -13   3   5     6040.83     6171.29    114.68 o 
 -11   3   5     5878.03     5240.07     97.56 o 
  -9   3   5     8342.09     8526.30    145.12 o 
  -7   3   5     3560.68     3856.95     71.43 o 
  -5   3   5      717.38      827.92     19.82 o 
  -3   3   5     1641.58     1742.01     36.91 o 
  -1   3   5     1181.62     1269.87     25.21 o 
   1   3   5    25227.99    28939.94    410.11 o 
   3   3   5     6808.14     7670.88    110.39 o 
   5   3   5     2564.69     2254.89     39.10 o 
   7   3   5      438.31      347.25     12.55 o 
   9   3   5     3654.24     3911.40     74.34 o 
  11   3   5      381.81      389.93     15.98 o 
  13   3   5      321.00      349.64     15.36 o 
  15   3   5      213.06      204.34     21.24 o 
  17   3   5      272.36      266.45     22.47 o 
  19   3   5        0.25       18.75     11.41 o 
  21   3   5       70.39      100.01     18.75 o 
  23   3   5        5.36        7.49     21.69 o 
  25   3   5     1399.61     1509.32     89.24 o 
 -26   4   5      119.77      160.63     36.61 o 
 -24   4   5       42.42       46.71     17.75 o 
 -22   4   5       19.55       19.96     12.34 o 
 -20   4   5      159.85      158.24     16.46 o 
 -18   4   5     3804.57     3783.66     85.65 o 
 -16   4   5      791.75      880.71     32.70 o 
 -14   4   5       15.60        8.69      8.94 o 
 -12   4   5      270.15      242.71     15.58 o 
 -10   4   5        1.75       -2.69      5.03 o 
  -8   4   5     5563.94     6333.75    112.20 o 
  -6   4   5     1342.98     1731.13     55.66 o 
  -4   4   5    11814.19    13416.25    197.31 o 
  -2   4   5    16154.08    17776.06    239.31 o 
   0   4   5      110.29      170.03      9.31 o 
   2   4   5     1794.46     2140.82     40.46 o 
   4   4   5    25597.38    29849.04    426.37 o 
   6   4   5    17836.69    21432.82    399.95 o 
   8   4   5        0.46       29.11      6.36 o 
  10   4   5      283.33      333.47     14.11 o 
  12   4   5      160.84      228.84     16.01 o 
  14   4   5       78.56       53.90     12.90 o 
  16   4   5     3063.42     2917.94     81.17 o 
  18   4   5     3881.24     3953.19    103.44 o 
  20   4   5      372.78      335.41     26.79 o 
  22   4   5     1501.85     1575.23     61.64 o 
  24   4   5        0.92       15.07     16.04 o 
  26   4   5     2420.45     3172.89    144.22 o 
 -27   5   5      489.39      438.43     57.76 o 
 -25   5   5      621.77      613.20     57.67 o 
 -23   5   5       78.16       39.79     17.66 o 
 -21   5   5      142.21      152.96     24.83 o 
 -19   5   5      944.55      876.51     40.82 o 
 -17   5   5       82.61       96.89     17.40 o 
 -15   5   5     1382.15     1477.38     67.44 o 
 -13   5   5     4961.23     4812.72    167.90 o 
 -11   5   5      473.02      391.76     19.04 o 
  -9   5   5     3241.58     3318.80     81.81 o 
  -7   5   5     1723.67     1868.51     53.09 o 
  -5   5   5     2820.12     2978.78     60.72 o 
  -3   5   5     1453.53     1851.30     37.36 o 
  -1   5   5     3513.60     3117.85     55.90 o 
   1   5   5      768.64      728.19     20.63 o 
   3   5   5      565.78      525.17     19.78 o 
   5   5   5     7008.24     8525.19    133.96 o 
   7   5   5    26857.41    31312.42    451.33 o 
   9   5   5     1278.44     1257.61     31.81 o 
  11   5   5     2301.54     2387.15     73.72 o 
  13   5   5     3383.46     3029.79     73.14 o 
  15   5   5       73.09       69.93     14.12 o 
  17   5   5      627.85      510.42     44.75 o 
  19   5   5        0.40       19.06     12.39 o 
  21   5   5       17.04       17.57     13.63 o 
  23   5   5       25.83       13.33     14.60 o 
  25   5   5      698.25      844.12     66.68 o 
 -26   6   5      164.15      193.99     37.09 o 
 -24   6   5      435.28      418.67     38.48 o 
 -22   6   5     1468.07     1453.28     70.03 o 
 -20   6   5        2.73       -9.71     12.27 o 
 -18   6   5       86.87       80.58     15.69 o 
 -16   6   5      587.20      567.93     47.22 o 
 -14   6   5     1719.71     1688.10     56.49 o 
 -12   6   5       10.46       24.67     10.56 o 
 -10   6   5     1198.94     1146.03     34.81 o 
  -8   6   5     1136.47     1252.45     30.36 o 
  -6   6   5      748.56      604.17     22.49 o 
  -4   6   5        2.74        5.54      5.05 o 
  -2   6   5    15129.29    16726.13    248.22 o 
   0   6   5     6066.19     6433.76    105.15 o 
   2   6   5     2073.95     2481.73     49.58 o 
   4   6   5      149.93       62.28      8.93 o 
   6   6   5     3445.74     3091.85     59.88 o 
   8   6   5       23.88       23.84      6.86 o 
  10   6   5     7769.87     7808.94    142.73 o 
  12   6   5     1922.00     1844.65     58.34 o 
  14   6   5      766.97      581.11     29.16 o 
  16   6   5       27.56       17.86     10.11 o 
  18   6   5      189.79      155.18     21.91 o 
  20   6   5      190.11      137.21     22.33 o 
  22   6   5     2403.76     2741.96     89.58 o 
  24   6   5        0.57      -29.80     32.49 o 
 -25   7   5       54.13       92.28     22.68 o 
 -23   7   5      128.86      155.03     29.33 o 
 -21   7   5       18.35       20.46     17.23 o 
 -19   7   5      283.98      243.78     31.72 o 
 -17   7   5     1398.60     1317.02     53.01 o 
 -15   7   5     3209.29     3169.05     89.03 o 
 -13   7   5     2526.91     2392.03     71.67 o 
 -11   7   5      278.02      223.73     22.26 o 
  -9   7   5       33.93       35.36     11.22 o 
  -7   7   5     1019.14      831.91     29.52 o 
  -5   7   5     1871.80     1838.11     42.99 o 
  -3   7   5     2400.50     2120.22     45.35 o 
  -1   7   5    10409.08    11463.89    177.83 o 
   1   7   5     2761.67     2602.93     53.27 o 
   3   7   5      613.22      554.05     20.91 o 
   5   7   5     3460.79     3430.54     66.55 o 
   7   7   5     2170.21     2163.59     53.75 o 
   9   7   5     5955.91     6828.75    171.89 o 
  11   7   5     1855.37     1750.38     57.64 o 
  13   7   5      283.25      290.61     24.34 o 
  15   7   5      521.01      408.03     26.40 o 
  17   7   5       56.07       68.10     16.00 o 
  19   7   5      329.70      374.97     30.74 o 
  21   7   5       25.33       37.99     30.97 o 
  23   7   5      436.42      520.50     46.74 o 
 -24   8   5      341.85      433.80     43.08 o 
 -22   8   5     2413.97     2520.21    103.57 o 
 -20   8   5     2188.72     2271.28     94.27 o 
 -18   8   5        6.69       -0.09     16.21 o 
 -16   8   5       65.88       86.19     17.95 o 
 -14   8   5     2281.64     2141.81     70.09 o 
 -12   8   5      378.18      424.84     28.21 o 
 -10   8   5       13.41       27.89     11.15 o 
  -8   8   5     6029.56     6698.67    147.33 o 
  -6   8   5     1342.04     1160.70     44.10 o 
  -4   8   5       14.42        4.27      8.39 o 
  -2   8   5      715.50      634.12     22.99 o 
   0   8   5      648.21      634.63     23.42 o 
   2   8   5     7050.80     7467.82    125.73 o 
   4   8   5     2013.06     1950.64     46.30 o 
   6   8   5      774.08      689.71     25.64 o 
   8   8   5      681.74      719.40     33.91 o 
  10   8   5      538.59      422.20     31.45 o 
  12   8   5       12.89        8.18     11.04 o 
  14   8   5       95.25       76.50     15.34 o 
  16   8   5     2289.36     2242.79     88.88 o 
  18   8   5      121.69      110.25     24.73 o 
  20   8   5      192.98      132.96     28.03 o 
  22   8   5      465.04      524.41     47.39 o 
 -21   9   5       27.21        5.03     18.93 o 
 -19   9   5       38.13       63.40     20.66 o 
 -17   9   5      154.57      143.78     25.38 o 
 -15   9   5      378.23      327.80     27.32 o 
 -13   9   5      471.08      472.71     30.54 o 
 -11   9   5       56.34       42.89     14.12 o 
  -9   9   5      528.99      400.42     27.83 o 
  -7   9   5     5878.64     5752.71    133.19 o 
  -5   9   5        3.88       21.89     10.56 o 
  -3   9   5      774.28      774.39     30.95 o 
  -1   9   5      468.86      395.07     22.57 o 
   1   9   5     4709.36     4996.40    103.85 o 
   3   9   5      708.86      758.96     28.53 o 
   5   9   5      325.11      310.74     20.60 o 
   7   9   5       96.62       74.25     14.60 o 
   9   9   5      606.02      541.31     30.26 o 
  11   9   5      747.26      758.19     37.33 o 
  13   9   5        0.00      -10.93     11.98 o 
  15   9   5       73.24      100.29     19.72 o 
  17   9   5       73.44      103.37     23.46 o 
  19   9   5      121.48      209.04     32.78 o 
  21   9   5       83.18       65.79     22.88 o 
 -20  10   5      202.94      247.15     36.88 o 
 -18  10   5       67.12       54.03     20.29 o 
 -16  10   5      133.47       72.12     21.01 o 
 -14  10   5      274.24      278.61     40.31 o 
 -12  10   5      356.04      358.82     30.20 o 
 -10  10   5      218.73      214.79     25.56 o 
  -8  10   5        0.02       23.40     11.79 o 
  -6  10   5     2076.18     2073.30     67.38 o 
  -4  10   5      781.45      631.82     33.62 o 
  -2  10   5      537.21      470.88     25.86 o 
   0  10   5      517.45      514.58     26.35 o 
   2  10   5      169.72      163.96     17.86 o 
   4  10   5      862.01      866.74     39.23 o 
   6  10   5      216.14      153.12     18.94 o 
   8  10   5      270.09      261.12     29.72 o 
  10  10   5      243.98      247.70     30.50 o 
  12  10   5     2092.64     2008.37     83.40 o 
  14  10   5      482.03      441.34     35.66 o 
  16  10   5      142.93      218.70     34.31 o 
  18  10   5       22.02       75.69     24.86 o 
 -19  11   5      820.51      930.33     59.89 o 
 -17  11   5       61.11       55.79     19.64 o 
 -15  11   5      240.17      261.06     33.83 o 
 -13  11   5      560.91      575.09     43.76 o 
 -11  11   5       10.35        4.89     11.73 o 
  -9  11   5      207.37      203.61     25.87 o 
  -7  11   5       10.82       -5.17     15.25 o 
  -5  11   5      382.67      355.78     38.21 o 
  -3  11   5      315.06      316.35     24.49 o 
  -1  11   5      262.46      319.42     22.91 o 
   1  11   5       69.12       61.70     13.22 o 
   3  11   5      711.15      634.63     41.04 o 
   5  11   5       62.70       47.93     23.76 o 
   7  11   5      475.32      362.53     41.59 o 
   9  11   5      609.42      466.21     47.48 o 
  11  11   5      507.50      487.39     59.70 o 
  13  11   5      282.00      317.78     33.09 o 
  15  11   5        5.17       -8.84     18.46 o 
  17  11   5      221.45      277.06     39.28 o 
 -16  12   5       80.28       95.60     27.07 o 
 -14  12   5       96.62      124.47     26.58 o 
 -12  12   5      133.11      140.56     26.54 o 
 -10  12   5       87.41      111.14     19.63 o 
  -8  12   5      163.20      192.22     24.15 o 
  -6  12   5      324.70      323.51     31.12 o 
  -4  12   5      324.65      377.71     29.13 o 
  -2  12   5        9.43       -0.93     12.72 o 
   0  12   5       65.75       73.70     32.00 o 
   2  12   5        0.13       26.68     19.41 o 
   4  12   5      938.15      903.68     67.00 o 
   6  12   5      142.09      115.02     30.64 o 
   8  12   5     1560.48     1635.94    118.89 o 
  10  12   5       90.31      111.20     33.79 o 
  12  12   5      999.68     1002.64     63.43 o 
  14  12   5        8.65       35.49     23.74 o 
 -13  13   5      228.62      257.38     39.67 o 
 -11  13   5      746.17      803.80     54.32 o 
  -9  13   5       80.13      100.19     36.12 o 
  -7  13   5        0.01        8.55     16.32 o 
  -5  13   5       58.33       32.57     40.50 o 
  -3  13   5       68.86       75.35     22.16 o 
  -1  13   5       41.52       44.52     35.08 o 
   1  13   5       43.11       -0.34     27.99 o 
   3  13   5       34.86       80.70     60.54 o 
   5  13   5      114.24       84.75     45.19 o 
   7  13   5      397.43      346.64     80.44 o 
   9  13   5        5.70       27.62     25.83 o 
  11  13   5        1.60       24.86     19.78 o 
  -6  14   5       53.77       41.63     23.64 o 
  -4  14   5       22.81       27.22     21.53 o 
  -2  14   5       91.19      143.34     51.60 o 
   0  14   5      234.94      250.93     65.77 o 
   2  14   5      239.14      383.13     64.42 o 
   4  14   5       97.95      241.48     65.09 o 
   6  14   5        5.07       49.16     24.06 o 
 -28   0   6     2867.79     3779.05    155.72 o 
 -26   0   6       40.01       55.87     20.07 o 
 -24   0   6      822.26      665.44     70.99 o 
 -22   0   6      933.42      924.55     59.50 o 
 -20   0   6     2392.91     2276.34    161.21 o 
 -18   0   6        6.29       48.73     17.17 o 
 -16   0   6     7521.81     7797.83    182.65 o 
 -14   0   6     1372.48     1601.12     53.25 o 
 -12   0   6    14442.64    15214.06    320.80 o 
 -10   0   6      921.94      846.39     31.46 o 
  -8   0   6      559.92      408.15     24.26 o 
  -6   0   6   111277.28   130107.85   2559.88 o 
  -4   0   6     1022.59     1061.92     31.19 o 
  -2   0   6     1754.87     1853.72     44.54 o 
   0   0   6   307348.94   332979.06   6552.04 o 
   2   0   6    19319.16    22335.78    621.33 o 
   4   0   6      486.82      431.14     17.15 o 
   6   0   6     5508.67     4995.52    112.26 o 
   8   0   6    17828.75    18365.11    377.82 o 
  10   0   6    21371.67    22141.71    455.30 o 
  12   0   6      252.51      176.03     17.80 o 
  14   0   6     9240.83     9256.43    210.28 o 
  16   0   6       82.79      106.90     17.39 o 
  18   0   6        1.23       -5.13     10.47 o 
  20   0   6       40.03       55.99     23.61 o 
  22   0   6      471.31      421.58     60.03 o 
  24   0   6     3202.02     3255.97    200.67 o 
  26   0   6      553.72      534.90     98.48 o 
 -29   1   6      426.54      497.99     55.75 o 
 -27   1   6      320.35      351.95     31.58 o 
 -25   1   6      119.02       96.72     18.57 o 
 -23   1   6      431.36      426.06     29.51 o 
 -21   1   6      610.73      598.67     32.32 o 
 -19   1   6      794.10      600.75     27.61 o 
 -17   1   6      797.56      798.68     30.33 o 
 -15   1   6     5714.83     6049.48    103.16 o 
 -13   1   6      143.54      204.95     12.36 o 
 -11   1   6    14033.39    15309.99    226.85 o 
  -9   1   6       63.51      235.03     10.99 o 
  -7   1   6    11902.35    13361.60    194.96 o 
  -5   1   6    14828.29    14849.81    214.01 o 
  -3   1   6     5616.32     5476.14    106.26 o 
  -1   1   6    11996.92    12172.89    213.16 o 
   1   1   6    33224.63    36327.64    510.71 o 
   3   1   6      545.21      398.50     13.37 o 
   5   1   6    72964.72    82888.16   1256.49 o 
   7   1   6     5812.68     5880.52     92.95 o 
   9   1   6    24410.62    26963.79    387.16 o 
  11   1   6    25000.00    26592.56    385.00 o 
  13   1   6       40.26       40.41      7.85 o 
  15   1   6      111.51      107.48     11.31 o 
  17   1   6     3138.98     3371.11    104.70 o 
  19   1   6     1937.34     1892.17     60.92 o 
  21   1   6        0.54       -9.33     17.88 o 
  23   1   6       27.28       23.01     16.16 o 
  25   1   6       94.84       62.60     34.91 o 
  27   1   6       24.68       34.59     37.18 o 
 -28   2   6      146.95      200.74     41.35 o 
 -26   2   6        7.60       -3.05     16.50 o 
 -24   2   6       68.06       80.12     18.01 o 
 -22   2   6      714.71      708.37     38.07 o 
 -20   2   6     1757.93     1747.10     65.75 o 
 -18   2   6      235.88      239.50     18.55 o 
 -16   2   6      528.70      421.19     22.73 o 
 -14   2   6     2806.90     2625.28     59.74 o 
 -12   2   6     5723.48     6558.50    106.44 o 
 -10   2   6     6851.59     6899.78    109.06 o 
  -8   2   6    12436.95    13252.71    195.26 o 
  -6   2   6    11317.86    12103.55    252.36 o 
  -4   2   6       14.38       37.72      5.49 o 
  -2   2   6     1003.07     1005.22     23.50 o 
   0   2   6      860.44      729.44     16.18 o 
   2   2   6     9550.09     9168.49    175.35 o 
   4   2   6      549.58      517.41     16.86 o 
   6   2   6      854.51      749.23     21.62 o 
   8   2   6        5.21        5.00      4.40 o 
  10   2   6       10.87        7.24      5.40 o 
  12   2   6     3809.09     3882.20     80.49 o 
  14   2   6       20.89       10.34      6.35 o 
  16   2   6     3073.57     3165.44     82.51 o 
  18   2   6     1588.96     1518.70     53.21 o 
  20   2   6      287.68      266.43     22.50 o 
  22   2   6      836.42      766.85     58.75 o 
  24   2   6       15.07       26.24     22.66 o 
  26   2   6       74.34       73.38     29.41 o 
 -27   3   6      770.31      745.45     63.30 o 
 -25   3   6      202.98      244.91     31.86 o 
 -23   3   6      293.22      312.37     31.16 o 
 -21   3   6      126.22      122.60     16.51 o 
 -19   3   6       46.42       47.40     12.28 o 
 -17   3   6     2665.61     2795.27     67.65 o 
 -15   3   6      637.11      677.17     27.81 o 
 -13   3   6      257.53      295.84     16.99 o 
 -11   3   6     7479.05     8335.27    202.96 o 
  -9   3   6     3375.11     3276.41     87.33 o 
  -7   3   6       99.88      125.42      7.84 o 
  -5   3   6     2281.64     2425.40     48.88 o 
  -3   3   6        0.02       22.27      5.02 o 
  -1   3   6    15061.41    16156.73    233.25 o 
   1   3   6     5471.06     5875.99    167.12 o 
   3   3   6     1757.42     1775.87     33.94 o 
   5   3   6      429.78      499.88     15.05 o 
   7   3   6     4680.60     5034.28    127.05 o 
   9   3   6    13306.21    14289.76    213.97 o 
  11   3   6     1601.15     1591.23     33.11 o 
  13   3   6      333.97      358.80     16.57 o 
  15   3   6        0.20       -0.22      7.38 o 
  17   3   6      575.48      529.38     30.84 o 
  19   3   6       14.58       -3.39     12.80 o 
  21   3   6       65.97       71.89     17.82 o 
  23   3   6      274.41      271.87     41.52 o 
  25   3   6      676.29      736.31     62.46 o 
 -28   4   6      267.48      339.96     71.84 o 
 -26   4   6       13.46       33.68     24.72 o 
 -24   4   6      113.11      105.03     22.04 o 
 -22   4   6       42.84       36.01     13.99 o 
 -20   4   6       66.16       66.08     15.04 o 
 -18   4   6      765.16      725.26     31.07 o 
 -16   4   6     1140.82     1082.66     36.47 o 
 -14   4   6     4405.67     4441.41     91.42 o 
 -12   4   6       59.54       57.13      9.53 o 
 -10   4   6      355.21      422.35     23.70 o 
  -8   4   6       13.09       12.02      5.42 o 
  -6   4   6     1647.87     1663.95     38.68 o 
  -4   4   6      939.78      813.95     23.93 o 
  -2   4   6     9347.89     9895.50    148.38 o 
   0   4   6     3476.13     3224.27     55.79 o 
   2   4   6        0.07       14.36      4.59 o 
   4   4   6     1222.73     1363.00     28.26 o 
   6   4   6        0.98        9.84      5.31 o 
   8   4   6     4454.92     4480.49     77.72 o 
  10   4   6     3193.01     3105.23     59.81 o 
  12   4   6       63.02       50.08     11.78 o 
  14   4   6      120.03       83.41     19.83 o 
  16   4   6     1770.74     1692.12     57.75 o 
  18   4   6     1170.59     1146.40     48.29 o 
  20   4   6     1303.74     1244.61     52.06 o 
  22   4   6       10.96       28.77     14.70 o 
  24   4   6       77.46      103.62     24.63 o 
 -27   5   6       48.17       68.63     26.47 o 
 -25   5   6      368.03      366.77     51.88 o 
 -23   5   6        3.07      -12.49     12.49 o 
 -21   5   6       61.74       26.12     13.77 o 
 -19   5   6       16.60       19.25     14.85 o 
 -17   5   6     1230.13     1224.84     48.53 o 
 -15   5   6       16.91       17.49     13.19 o 
 -13   5   6     4928.89     4926.76    152.84 o 
 -11   5   6     2182.25     2300.65     53.83 o 
  -9   5   6     2860.52     2819.87     60.27 o 
  -7   5   6     1148.22     1307.02     29.43 o 
  -5   5   6     5444.14     6140.85    111.43 o 
  -3   5   6     3662.63     3778.96     65.32 o 
  -1   5   6    14005.13    14936.86    220.97 o 
   1   5   6      404.57      421.98     15.35 o 
   3   5   6      268.55      387.03     17.09 o 
   5   5   6      705.35      760.87     22.24 o 
   7   5   6      548.10      549.46     19.37 o 
   9   5   6      985.04      952.02     25.55 o 
  11   5   6       22.66       11.38     10.02 o 
  13   5   6       81.84       68.09     14.52 o 
  15   5   6     2283.83     2083.95     65.65 o 
  17   5   6      448.49      418.22     28.64 o 
  19   5   6      564.41      490.43     32.19 o 
  21   5   6        7.97        1.01     12.79 o 
  23   5   6      191.45      188.45     27.52 o 
  25   5   6       96.20      149.18     33.22 o 
 -26   6   6       97.63       93.05     30.01 o 
 -24   6   6      411.76      375.58     37.90 o 
 -22   6   6       37.63       46.96     13.96 o 
 -20   6   6      165.30      161.04     21.76 o 
 -18   6   6      224.65      206.98     24.07 o 
 -16   6   6      221.50      199.43     22.98 o 
 -14   6   6       11.41       21.69     13.68 o 
 -12   6   6     1336.44     1325.67     47.69 o 
 -10   6   6     1707.36     1720.79     54.06 o 
  -8   6   6      506.62      492.35     23.13 o 
  -6   6   6     1571.86     1576.55     35.32 o 
  -4   6   6        0.05        8.07      5.56 o 
  -2   6   6     2604.26     2755.08     52.85 o 
   0   6   6        6.86        5.82      5.34 o 
   2   6   6       11.45       19.14      6.40 o 
   4   6   6        0.02        7.78      5.57 o 
   6   6   6     1532.75     1639.65     38.26 o 
   8   6   6     2439.06     2592.81     59.93 o 
  10   6   6       46.52       67.81     13.37 o 
  12   6   6      458.07      306.95     21.41 o 
  14   6   6     1544.60     1395.10     52.19 o 
  16   6   6      140.45      159.21     22.44 o 
  18   6   6      798.41      812.45     42.21 o 
  20   6   6       65.01       73.43     17.63 o 
  22   6   6       28.24       18.63     19.30 o 
  24   6   6      529.37      564.25     47.40 o 
 -25   7   6       75.81      119.29     26.51 o 
 -23   7   6      176.07      197.24     38.01 o 
 -21   7   6      763.96      751.75     53.34 o 
 -19   7   6      637.44      641.32     37.39 o 
 -17   7   6       36.57       37.29     12.52 o 
 -15   7   6       81.73       68.54     14.50 o 
 -13   7   6     2100.68     1907.47     62.27 o 
 -11   7   6      371.39      354.09     37.62 o 
  -9   7   6     1185.53      905.24     37.82 o 
  -7   7   6     4237.75     4294.93     88.45 o 
  -5   7   6     2374.82     2208.31     55.98 o 
  -3   7   6      139.23      212.49     13.20 o 
  -1   7   6     1640.69     1574.58     37.56 o 
   1   7   6     1007.28      845.38     27.05 o 
   3   7   6     1110.55     1050.45     29.86 o 
   5   7   6       83.12       72.09      9.62 o 
   7   7   6       43.49       92.19     11.08 o 
   9   7   6     4050.89     4469.47    106.47 o 
  11   7   6       86.56      110.91     17.19 o 
  13   7   6       10.35       22.27     10.66 o 
  15   7   6      283.63      283.31     26.60 o 
  17   7   6      210.57      199.03     24.67 o 
  19   7   6      110.32      106.10     19.87 o 
  21   7   6      341.22      428.37     41.84 o 
  23   7   6        0.64      -17.27     18.92 o 
 -24   8   6       23.18       74.42     24.49 o 
 -22   8   6       19.28      -14.58     17.52 o 
 -20   8   6      241.66      212.83     39.35 o 
 -18   8   6     1023.49     1094.42     50.31 o 
 -16   8   6      850.67      736.91     39.48 o 
 -14   8   6     1160.86     1160.16     49.29 o 
 -12   8   6      609.34      577.19     41.38 o 
 -10   8   6      296.45      279.23     27.07 o 
  -8   8   6     9245.23     9261.58    191.88 o 
  -6   8   6      472.48      516.72     28.38 o 
  -4   8   6     1094.73     1033.04     43.10 o 
  -2   8   6       30.90       16.24      9.17 o 
   0   8   6     1285.02     1240.67     39.54 o 
   2   8   6      949.19     1000.43     30.74 o 
   4   8   6        0.69        6.34      7.80 o 
   6   8   6        2.49       11.62      8.13 o 
   8   8   6     9827.59     9610.04    197.07 o 
  10   8   6      520.62      335.02     24.75 o 
  12   8   6      271.54      257.85     22.79 o 
  14   8   6     3783.94     3588.87     99.18 o 
  16   8   6      101.85       82.52     18.98 o 
  18   8   6      504.50      530.08     60.12 o 
  20   8   6     1236.89     1247.13     78.00 o 
  22   8   6       62.00       51.83     23.45 o 
 -21   9   6      475.03      520.89     45.20 o 
 -19   9   6       53.03       28.09     17.91 o 
 -17   9   6     1082.33     1035.35     61.92 o 
 -15   9   6      514.29      497.61     32.72 o 
 -13   9   6       70.00       54.01     14.52 o 
 -11   9   6      240.75      263.16     25.95 o 
  -9   9   6       64.08       55.44     14.81 o 
  -7   9   6     2470.77     2486.25     73.71 o 
  -5   9   6       89.64       51.25     13.70 o 
  -3   9   6        8.39       23.87      9.92 o 
  -1   9   6        5.98       13.47      9.43 o 
   1   9   6      378.91      376.06     22.09 o 
   3   9   6        7.35        2.75      7.29 o 
   5   9   6       31.87       16.66     12.73 o 
   7   9   6      581.35      482.07     27.69 o 
   9   9   6      944.96      868.78     39.82 o 
  11   9   6      673.13      556.30     32.30 o 
  13   9   6      200.71      216.35     26.42 o 
  15   9   6      454.58      464.61     40.58 o 
  17   9   6        0.73        4.22     18.14 o 
  19   9   6      300.12      278.37     39.09 o 
 -20  10   6      229.10      222.42     35.66 o 
 -18  10   6       33.26       12.02     16.91 o 
 -16  10   6      170.99      185.07     25.08 o 
 -14  10   6      388.07      357.49     30.43 o 
 -12  10   6       28.93       30.98     13.96 o 
 -10  10   6     2202.10     2299.21     74.59 o 
  -8  10   6     2260.60     2142.17     69.95 o 
  -6  10   6       38.81       38.66     13.73 o 
  -4  10   6     1400.98     1212.97     48.00 o 
  -2  10   6     1878.16     1822.06     53.70 o 
   0  10   6      205.01      224.38     19.32 o 
   2  10   6      710.79      624.71     29.22 o 
   4  10   6      458.80      523.88     38.50 o 
   6  10   6      107.45       90.35     17.23 o 
   8  10   6      544.95      475.96     37.39 o 
  10  10   6      597.43      632.74     50.17 o 
  12  10   6      634.65      590.82     37.92 o 
  14  10   6        7.12       22.73     19.11 o 
  16  10   6      957.48      863.78     55.68 o 
  18  10   6      326.63      469.62     44.21 o 
 -19  11   6        5.56        2.30     17.72 o 
 -17  11   6        0.30       -3.61     20.29 o 
 -15  11   6      136.20       93.58     23.39 o 
 -13  11   6       49.99       20.55     13.71 o 
 -11  11   6      268.23      305.12     29.80 o 
  -9  11   6      156.38      182.30     23.70 o 
  -7  11   6      163.54      207.13     24.34 o 
  -5  11   6      165.77      171.64     21.51 o 
  -3  11   6      113.89      119.27     18.19 o 
  -1  11   6      558.30      541.73     28.33 o 
   1  11   6      379.83      449.67     29.12 o 
   3  11   6      626.09      617.82     41.35 o 
   5  11   6      591.52      564.87     74.54 o 
   7  11   6      114.47      110.26     29.47 o 
   9  11   6       50.69       53.12     23.25 o 
  11  11   6      476.49      540.86     45.14 o 
  13  11   6       70.40       89.23     29.56 o 
  15  11   6        0.46      -16.12     16.12 o 
  17  11   6        1.15       43.95     21.86 o 
 -16  12   6      178.45      202.40     36.64 o 
 -14  12   6      757.14      939.16     62.61 o 
 -12  12   6       18.80       27.36     16.66 o 
 -10  12   6      384.53      401.87     31.04 o 
  -8  12   6      423.57      417.19     35.63 o 
  -6  12   6      608.51      639.16     38.31 o 
  -4  12   6      497.74      453.45     31.31 o 
  -2  12   6      692.20      645.18     36.03 o 
   0  12   6       28.28       41.27     36.76 o 
   2  12   6       11.64       24.50     43.51 o 
   4  12   6      475.31      637.10     55.79 o 
   6  12   6      437.74      618.72     56.52 o 
   8  12   6       40.08       60.16     20.44 o 
  10  12   6      455.38      482.96     51.12 o 
  12  12   6      255.29      238.89     47.09 o 
  14  12   6        9.59       25.64     25.88 o 
 -13  13   6       11.44       17.93     42.20 o 
 -11  13   6      285.54      303.76     38.53 o 
  -9  13   6      605.10      785.78     44.99 o 
  -7  13   6       11.24      -10.18     15.53 o 
  -5  13   6     1469.60     1628.54     76.58 o 
  -3  13   6       11.74       43.52     19.13 o 
  -1  13   6       51.73       95.78     36.09 o 
   1  13   6       15.41      -23.95     23.95 o 
   3  13   6       75.97      102.75     23.62 o 
   5  13   6      761.24      866.70     56.13 o 
   7  13   6      112.44      118.29     33.43 o 
   9  13   6      528.46      548.72     57.57 o 
  11  13   6      863.76      893.55     75.24 o 
  -6  14   6       67.85      108.09     27.32 o 
  -4  14   6      421.77      486.79     54.77 o 
  -2  14   6       77.55      118.38     47.55 o 
   0  14   6       15.65       -1.01     32.04 o 
   2  14   6       17.25      -21.59     31.03 o 
   4  14   6      662.80      825.63    101.52 o 
 -29   1   7       60.20       75.99     25.30 o 
 -27   1   7      230.92      315.38     31.02 o 
 -25   1   7       36.64       45.59     21.39 o 
 -23   1   7        2.66       10.43     11.83 o 
 -21   1   7      787.81      805.78     37.75 o 
 -19   1   7      543.44      422.94     23.37 o 
 -17   1   7      174.22      166.79     16.41 o 
 -15   1   7      818.28      872.86     26.48 o 
 -13   1   7     1181.61     1225.93     30.67 o 
 -11   1   7       20.11       23.03      6.91 o 
  -9   1   7    14220.95    17474.80    254.67 o 
  -7   1   7        9.50       10.09      4.03 o 
  -5   1   7      222.83      264.69      9.74 o 
  -3   1   7     1532.43     1370.12     25.73 o 
  -1   1   7     2527.39     2525.41     41.84 o 
   1   1   7      149.24       96.65      5.81 o 
   3   1   7       19.34       15.30      4.36 o 
   5   1   7      213.83      204.98      8.67 o 
   7   1   7     1218.66     1222.19     27.00 o 
   9   1   7      512.28      456.78     17.94 o 
  11   1   7     2369.35     2414.55     63.79 o 
  13   1   7      224.23      240.34     14.19 o 
  15   1   7      512.65      484.34     29.14 o 
  17   1   7       75.94       93.45     15.84 o 
  19   1   7       31.81       58.53     14.43 o 
  21   1   7        2.55        5.28     29.34 o 
  23   1   7        4.83       14.86     17.20 o 
  25   1   7       78.75       86.30     29.43 o 
 -28   2   7      205.11      177.70     29.62 o 
 -26   2   7       63.57       58.94     20.64 o 
 -24   2   7      283.29      286.08     28.15 o 
 -22   2   7      616.46      546.95     32.96 o 
 -20   2   7      100.14      118.33     15.20 o 
 -18   2   7      116.50      128.40     16.14 o 
 -16   2   7      645.94      530.34     24.63 o 
 -14   2   7      199.55      140.95     14.45 o 
 -12   2   7     4714.72     4705.68     99.30 o 
 -10   2   7      843.84      722.26     20.04 o 
  -8   2   7       29.46       13.76      4.75 o 
  -6   2   7    15095.44    16807.96    333.89 o 
  -4   2   7    15381.98    16242.02    258.57 o 
  -2   2   7      203.29      191.82      7.86 o 
   0   2   7    33178.66    36814.03    569.67 o 
   2   2   7      459.25      608.67     18.28 o 
   4   2   7     1578.65     1601.54     43.19 o 
   6   2   7     2398.42     2350.05     43.18 o 
   8   2   7     1151.16     1094.33     26.03 o 
  10   2   7       21.22       43.08      6.76 o 
  12   2   7     1016.67      985.83     39.64 o 
  14   2   7      172.85      188.06     13.45 o 
  16   2   7      622.54      546.42     29.05 o 
  18   2   7      599.66      618.00     32.50 o 
  20   2   7      108.81       85.40     24.78 o 
  22   2   7      248.54      263.27     42.57 o 
  24   2   7        7.50        9.17     17.67 o 
  26   2   7       13.25       13.93     44.01 o 
 -27   3   7       49.11       50.54     29.19 o 
 -25   3   7      686.93      746.11     47.30 o 
 -23   3   7        9.34       16.13     17.34 o 
 -21   3   7      101.66      113.25     16.39 o 
 -19   3   7     1643.56     1710.70     50.86 o 
 -17   3   7      971.57      961.09     41.26 o 
 -15   3   7    16318.46    16756.75    279.00 o 
 -13   3   7     1469.75     1277.47     37.22 o 
 -11   3   7       52.97       27.27      7.20 o 
  -9   3   7     1741.94     1617.29     38.61 o 
  -7   3   7     3873.52     3883.21     64.83 o 
  -5   3   7     5733.08     6692.59    115.67 o 
  -3   3   7        9.16        9.06      4.28 o 
  -1   3   7     8526.13     9364.39    139.70 o 
   1   3   7      984.97     1163.30     24.71 o 
   3   3   7      750.84      859.78     20.28 o 
   5   3   7     9401.20    10464.75    157.37 o 
   7   3   7    10134.06    11332.44    171.46 o 
   9   3   7     6598.75     6967.49    112.53 o 
  11   3   7        2.49       10.72      5.72 o 
  13   3   7     2551.02     2517.64     59.95 o 
  15   3   7      156.78      199.04     19.43 o 
  17   3   7     7332.64     7747.46    150.61 o 
  19   3   7      378.64      417.43     42.66 o 
  21   3   7      207.55      186.08     24.56 o 
  23   3   7      134.93      154.50     41.32 o 
  25   3   7      597.42      617.91     58.63 o 
 -28   4   7        0.99      -19.97     19.97 o 
 -26   4   7      367.30      388.63     53.32 o 
 -24   4   7        4.66       57.45     17.63 o 
 -22   4   7     1794.26     1937.64     67.14 o 
 -20   4   7      281.18      239.41     23.77 o 
 -18   4   7      755.36      709.98     35.28 o 
 -16   4   7     1345.28     1362.81     69.67 o 
 -14   4   7     2732.58     2506.62     93.43 o 
 -12   4   7     4849.61     4456.50     88.21 o 
 -10   4   7      241.92      180.47     12.82 o 
  -8   4   7     6115.54     7314.47    142.06 o 
  -6   4   7      358.26      519.44     18.88 o 
  -4   4   7    14453.88    15600.87    253.75 o 
  -2   4   7     2974.75     2891.08     58.15 o 
   0   4   7       65.70      120.01      8.14 o 
   2   4   7      130.57      227.33     10.78 o 
   4   4   7        5.04        1.42      4.43 o 
   6   4   7    16661.02    18212.77    267.98 o 
   8   4   7     1683.51     1711.52     37.71 o 
  10   4   7      915.00      828.05     24.74 o 
  12   4   7       67.16       94.56     12.47 o 
  14   4   7    12019.11    11950.55    236.99 o 
  16   4   7     2450.38     2213.12     68.37 o 
  18   4   7      874.28      717.85     37.70 o 
  20   4   7      257.48      304.81     28.83 o 
  22   4   7      348.06      312.70     29.58 o 
  24   4   7      995.60      908.93     73.02 o 
 -27   5   7       66.73       77.64     27.17 o 
 -25   5   7     1095.29     1201.29    111.97 o 
 -23   5   7        0.08        8.63     15.38 o 
 -21   5   7      248.34      211.21     24.13 o 
 -19   5   7       10.35       -0.35      9.86 o 
 -17   5   7     1786.54     1745.32     59.23 o 
 -15   5   7        2.49        8.66      9.26 o 
 -13   5   7      199.42      214.09     21.21 o 
 -11   5   7       53.74       53.61      9.73 o 
  -9   5   7     9647.35    10501.92    334.58 o 
  -7   5   7     1323.53     1342.29     35.60 o 
  -5   5   7     1422.95     1708.47     44.23 o 
  -3   5   7     3151.09     2772.02     58.73 o 
  -1   5   7    26952.92    30624.57    438.26 o 
   1   5   7     3647.26     4204.48     77.29 o 
   3   5   7    19589.79    22982.02    311.30 o 
   5   5   7      305.86      332.70     13.53 o 
   7   5   7     2555.58     2791.17     84.01 o 
   9   5   7      108.76      113.72     13.11 o 
  11   5   7        2.60       21.37     14.17 o 
  13   5   7      870.13      877.66     38.39 o 
  15   5   7      519.58      438.03     35.17 o 
  17   5   7     3177.15     3482.03    125.43 o 
  19   5   7     1641.69     1631.10     61.50 o 
  21   5   7     2130.04     2130.47     74.85 o 
  23   5   7      384.43      408.95     34.20 o 
  25   5   7       49.84       57.80     32.57 o 
 -26   6   7       23.59        1.06     20.24 o 
 -24   6   7       90.29      107.10     23.52 o 
 -22   6   7     1059.69      997.15     52.05 o 
 -20   6   7        1.08      -10.12     10.12 o 
 -18   6   7        8.48       -8.86      8.86 o 
 -16   6   7      549.35      481.31     61.49 o 
 -14   6   7      245.86      203.13     20.63 o 
 -12   6   7    15414.66    16172.77    308.83 o 
 -10   6   7     1518.95     1350.73     46.73 o 
  -8   6   7      148.34      139.94     13.93 o 
  -6   6   7     8452.17     9265.76    163.32 o 
  -4   6   7    11529.19    12783.35    194.19 o 
  -2   6   7     7043.85     7155.73    121.57 o 
   0   6   7     1599.05     1681.90     35.01 o 
   2   6   7     2375.86     2146.23     44.83 o 
   4   6   7      494.98      525.01     19.12 o 
   6   6   7      324.48      249.54     13.13 o 
   8   6   7      900.87     1119.24     33.10 o 
  10   6   7        5.45       15.99      9.60 o 
  12   6   7     4952.81     4681.62    112.99 o 
  14   6   7      660.70      656.36     46.64 o 
  16   6   7      291.95      315.42     25.90 o 
  18   6   7     1111.78     1147.31     50.61 o 
  20   6   7      263.45      304.82     31.25 o 
  22   6   7      227.10      194.80     26.21 o 
  24   6   7       22.51        7.82     25.34 o 
 -25   7   7       17.47       25.21     20.26 o 
 -23   7   7      212.21      192.45     30.73 o 
 -21   7   7       47.77       38.66     14.44 o 
 -19   7   7      906.55      874.69     44.12 o 
 -17   7   7      537.23      507.92     32.08 o 
 -15   7   7     1363.39     1407.27     53.19 o 
 -13   7   7        0.83       -7.51      9.69 o 
 -11   7   7      131.90      130.43     18.47 o 
  -9   7   7       61.68       53.82     12.49 o 
  -7   7   7      318.30      344.66     19.15 o 
  -5   7   7     2654.01     2843.41     65.11 o 
  -3   7   7     9874.01     9686.32    181.18 o 
  -1   7   7    13350.64    13947.88    198.04 o 
   1   7   7      133.68      128.82     11.56 o 
   3   7   7      761.85      718.85     24.07 o 
   5   7   7     1109.63      975.70     29.07 o 
   7   7   7      119.97      140.47     20.12 o 
   9   7   7     4497.02     4433.09    192.89 o 
  11   7   7     3032.56     3037.79     83.69 o 
  13   7   7       10.12       12.33     11.25 o 
  15   7   7       17.11        8.41     10.51 o 
  17   7   7      738.97      753.30     40.52 o 
  19   7   7      180.21      155.50     23.57 o 
  21   7   7      514.55      517.17     45.11 o 
  23   7   7        2.50      -13.76     20.66 o 
 -24   8   7      420.72      438.34     43.70 o 
 -22   8   7      170.97      165.90     34.81 o 
 -20   8   7      729.64      676.17     40.42 o 
 -18   8   7        1.75       18.47     13.11 o 
 -16   8   7       31.63       44.06     14.58 o 
 -14   8   7     1312.39     1342.25     53.58 o 
 -12   8   7     1700.47     1566.52     68.20 o 
 -10   8   7      998.54      935.78     41.12 o 
  -8   8   7      484.31      476.19     29.09 o 
  -6   8   7     1313.95     1314.23     47.14 o 
  -4   8   7      239.76      263.49     18.57 o 
  -2   8   7       52.40       75.12     11.02 o 
   0   8   7      471.73      464.05     24.18 o 
   2   8   7     1427.51     1444.61     38.07 o 
   4   8   7     4374.85     4443.10     83.60 o 
   6   8   7     5017.14     4843.51    100.32 o 
   8   8   7        1.49       19.67     11.93 o 
  10   8   7      281.13      169.91     19.12 o 
  12   8   7     1175.38     1109.19     46.80 o 
  14   8   7      264.76      274.69     35.73 o 
  16   8   7      421.70      451.47     31.65 o 
  18   8   7      221.29      199.80     31.14 o 
  20   8   7        0.54       32.16     20.97 o 
  22   8   7      735.27      833.88     58.45 o 
 -21   9   7      127.77      147.98     31.12 o 
 -19   9   7      350.09      326.16     39.10 o 
 -17   9   7      735.63      878.68     48.53 o 
 -15   9   7     2065.90     2123.37     98.95 o 
 -13   9   7      152.17      122.68     18.59 o 
 -11   9   7     8362.98     8031.54    178.28 o 
  -9   9   7        0.38       17.17     12.26 o 
  -7   9   7        0.01      -14.07     14.07 o 
  -5   9   7      430.53      390.51     25.88 o 
  -3   9   7     2995.43     3241.69     76.33 o 
  -1   9   7      957.22      875.74     33.70 o 
   1   9   7       22.39       12.95      9.52 o 
   3   9   7      745.72      752.34     32.94 o 
   5   9   7      996.85     1042.69     39.18 o 
   7   9   7      686.89      595.23     31.75 o 
   9   9   7        0.10       16.36      9.57 o 
  11   9   7     1143.02      972.52     44.12 o 
  13   9   7        0.49      -11.11     12.36 o 
  15   9   7       93.98       53.60     20.54 o 
  17   9   7      876.22      819.76     59.03 o 
  19   9   7     3123.82     3682.52    135.32 o 
 -20  10   7      106.80      147.97     29.93 o 
 -18  10   7      340.60      327.93     41.07 o 
 -16  10   7        2.40       -0.84     13.05 o 
 -14  10   7       73.99       79.72     17.96 o 
 -12  10   7      380.58      353.56     29.47 o 
 -10  10   7      494.86      371.59     29.09 o 
  -8  10   7      425.48      369.15     44.88 o 
  -6  10   7       80.21       79.23     16.69 o 
  -4  10   7      738.58      712.72     36.38 o 
  -2  10   7      777.55      793.05     33.54 o 
   0  10   7      372.99      343.94     19.88 o 
   2  10   7      648.22      579.24     27.96 o 
   4  10   7       12.03        4.18     10.87 o 
   6  10   7      269.09      270.59     27.47 o 
   8  10   7       36.67       62.50     15.02 o 
  10  10   7      832.14      875.37     44.41 o 
  12  10   7        0.01        0.97     15.65 o 
  14  10   7       22.94       53.90     20.94 o 
  16  10   7       20.11       21.25     18.47 o 
  18  10   7      100.98      140.32     28.52 o 
 -19  11   7      143.96      130.01     43.45 o 
 -17  11   7        0.09       25.83     17.77 o 
 -15  11   7       59.29       61.74     16.92 o 
 -13  11   7        1.58      -12.51     12.51 o 
 -11  11   7      266.53      243.81     27.90 o 
  -9  11   7      512.45      503.81     33.01 o 
  -7  11   7       54.42       79.96     16.06 o 
  -5  11   7     1208.53     1251.55     57.94 o 
  -3  11   7      720.35      629.61     35.46 o 
  -1  11   7      244.76      266.48     22.62 o 
   1  11   7        2.67       18.23     10.35 o 
   3  11   7      936.37     1040.56     46.77 o 
   5  11   7      627.10      627.59     36.09 o 
   7  11   7     1010.20      941.36     73.52 o 
   9  11   7        4.41       10.76     19.07 o 
  11  11   7        9.79       17.92     23.01 o 
  13  11   7      328.28      291.67     54.47 o 
  15  11   7      441.20      615.91     89.71 o 
 -16  12   7        2.68       -0.45     22.52 o 
 -14  12   7      575.21      581.36     47.12 o 
 -12  12   7     2393.38     2543.01     86.55 o 
 -10  12   7      142.53      170.55     23.03 o 
  -8  12   7      425.81      393.65     30.44 o 
  -6  12   7       12.48       13.70     13.48 o 
  -4  12   7        9.04       20.54     13.28 o 
  -2  12   7      183.85      204.85     34.80 o 
   0  12   7      176.64      208.71     33.88 o 
   2  12   7        6.52       43.47     21.60 o 
   4  12   7       27.23       61.72     24.09 o 
   6  12   7      139.43      151.02     34.42 o 
   8  12   7       15.51       36.56     21.77 o 
  10  12   7      154.39      175.97     39.06 o 
  12  12   7     1723.29     2210.11    126.14 o 
  14  12   7     1366.68     1485.26     98.48 o 
 -11  13   7      296.15      257.81     31.95 o 
  -9  13   7       10.16      -13.35     13.35 o 
  -7  13   7      742.24      735.81     42.69 o 
  -5  13   7      179.16      232.70     26.77 o 
  -3  13   7        2.14      -12.51     26.48 o 
  -1  13   7        1.73       32.71     30.69 o 
   1  13   7      166.69       76.22     44.86 o 
   3  13   7      657.95      630.93     57.91 o 
   5  13   7        0.00        7.30     47.55 o 
   7  13   7       71.77       50.15     28.12 o 
   9  13   7       46.60       17.52     24.21 o 
  -6  14   7      107.53      117.30     35.82 o 
  -4  14   7      240.42      269.30     48.30 o 
  -2  14   7        0.04      -28.67     28.67 o 
   0  14   7       43.50       18.21     36.09 o 
   2  14   7       22.39       97.13     46.21 o 
   4  14   7       99.14      138.62     53.96 o 
 -28   0   8      352.51      461.42     58.85 o 
 -26   0   8       18.63       26.93     23.95 o 
 -24   0   8       19.07       16.14     23.95 o 
 -22   0   8      627.96      434.33     40.98 o 
 -20   0   8     4014.96     3748.69    134.98 o 
 -18   0   8    12758.23    12346.94    338.15 o 
 -16   0   8    10707.03    10971.58    249.93 o 
 -14   0   8     3234.59     3748.04    107.32 o 
 -12   0   8    36602.40    39976.35    879.63 o 
 -10   0   8    35155.89    40631.16    814.10 o 
  -8   0   8    29093.07    34296.05    966.85 o 
  -6   0   8    65974.81    78639.51   1553.49 o 
  -4   0   8      812.05      791.68     34.61 o 
  -2   0   8    16830.06    19666.32    396.64 o 
   0   0   8    10105.35    11389.55    234.38 o 
   2   0   8    91781.74   100488.36   1977.78 o 
   4   0   8    15644.37    17089.53    709.31 o 
   6   0   8     8545.61     8298.09    179.06 o 
   8   0   8      133.56      318.80     18.19 o 
  10   0   8      565.51      394.19     22.08 o 
  12   0   8    33540.10    38118.49    948.21 o 
  14   0   8      468.17      449.50     29.51 o 
  16   0   8        4.52       28.99     12.96 o 
  18   0   8      688.80      750.75     70.83 o 
  20   0   8     5279.96     5142.29    256.66 o 
  22   0   8      753.08      626.30     71.50 o 
  24   0   8     2355.74     2548.72    173.69 o 
  26   0   8      195.72      218.79     39.17 o 
 -29   1   8      535.77      686.06     49.10 o 
 -27   1   8     1367.13     1676.64     76.02 o 
 -25   1   8       64.83       59.16     16.09 o 
 -23   1   8      103.06      119.22     17.48 o 
 -21   1   8       82.64       57.54     15.53 o 
 -19   1   8      215.71      242.49     19.90 o 
 -17   1   8       10.15       33.75      9.16 o 
 -15   1   8     1072.56      948.27     27.79 o 
 -13   1   8      422.50      472.06     21.14 o 
 -11   1   8    15159.90    17407.80    265.91 o 
  -9   1   8    13869.88    14188.14    209.62 o 
  -7   1   8    22404.57    25061.90    389.29 o 
  -5   1   8     8629.31     8698.98    129.82 o 
  -3   1   8    19434.51    21425.13    372.61 o 
  -1   1   8     1007.96      805.12     17.93 o 
   1   1   8     5577.53     6851.40    103.23 o 
   3   1   8     1361.69     1051.80     35.33 o 
   5   1   8     5944.40     5515.67     86.97 o 
   7   1   8     5231.55     5323.97     86.25 o 
   9   1   8      296.78      229.57     18.28 o 
  11   1   8     1325.79     1191.64     30.21 o 
  13   1   8     6039.68     6436.72    108.88 o 
  15   1   8       47.87       45.60      8.86 o 
  17   1   8     1467.27     1439.21     60.68 o 
  19   1   8        1.24       -3.86     10.79 o 
  21   1   8      600.53      481.01    111.64 o 
  23   1   8      563.79      547.26     51.62 o 
  25   1   8       23.14       36.01     24.46 o 
 -28   2   8       61.36       75.37     20.64 o 
 -26   2   8      105.54       46.59     28.07 o 
 -24   2   8      461.55      383.24     32.75 o 
 -22   2   8      863.38      730.76     50.70 o 
 -20   2   8      820.17      798.00     33.15 o 
 -18   2   8        2.02       -8.87      8.87 o 
 -16   2   8     1692.61     1793.62     48.52 o 
 -14   2   8     3650.46     4172.56     84.52 o 
 -12   2   8     1170.12     1064.70     34.23 o 
 -10   2   8     4337.09     4218.68     71.89 o 
  -8   2   8     3516.85     3293.96     57.15 o 
  -6   2   8     4262.83     4543.31     73.14 o 
  -4   2   8     3231.14     3467.77     72.08 o 
  -2   2   8     7253.87     7708.96    115.71 o 
   0   2   8    14150.86    15775.91    227.62 o 
   2   2   8    44150.78    47119.07    728.64 o 
   4   2   8    12029.44    12575.45    205.12 o 
   6   2   8    30908.34    34426.16    539.96 o 
   8   2   8      415.03      461.56     15.61 o 
  10   2   8      709.37      762.69     22.37 o 
  12   2   8     1834.93     1980.10     43.59 o 
  14   2   8      551.39      468.48     22.61 o 
  16   2   8      546.90      441.01     26.66 o 
  18   2   8     2235.20     2201.83     88.89 o 
  20   2   8      890.02      800.90     47.30 o 
  22   2   8      166.42      138.32     31.07 o 
  24   2   8       10.13      -19.65     19.65 o 
  26   2   8      137.91       99.01     31.80 o 
 -27   3   8      628.53      667.64     47.65 o 
 -25   3   8      655.30      542.47     43.37 o 
 -23   3   8       66.73       96.15     21.08 o 
 -21   3   8        3.08       17.23     11.25 o 
 -19   3   8      518.65      407.05     23.67 o 
 -17   3   8     1472.31     1482.86     44.97 o 
 -15   3   8     3050.08     3050.76     69.36 o 
 -13   3   8        9.70        6.99      7.83 o 
 -11   3   8      362.00      439.69     17.44 o 
  -9   3   8     3399.08     3284.81     57.99 o 
  -7   3   8     1462.75     1496.83     35.65 o 
  -5   3   8      707.02      783.61     22.86 o 
  -3   3   8     2837.52     2481.74     50.25 o 
  -1   3   8     8108.09     8907.57    156.52 o 
   1   3   8    11191.52    12044.87    196.71 o 
   3   3   8     1074.30      986.00     22.27 o 
   5   3   8      917.34      819.88     25.17 o 
   7   3   8     1847.62     1868.67     37.97 o 
   9   3   8      436.65      417.04     15.79 o 
  11   3   8      411.58      302.27     17.42 o 
  13   3   8      537.74      486.47     22.69 o 
  15   3   8      239.37      248.09     43.72 o 
  17   3   8     1963.48     2091.49     65.91 o 
  19   3   8       39.08       32.75     13.85 o 
  21   3   8       21.01       25.05     15.06 o 
  23   3   8      119.67      105.22     29.00 o 
  25   3   8       10.33       35.39     26.68 o 
 -28   4   8        8.55       27.02     30.52 o 
 -26   4   8        0.76       -6.08     19.08 o 
 -24   4   8      560.64      442.12     35.63 o 
 -22   4   8       17.98       19.64     12.31 o 
 -20   4   8      405.84      374.90     32.76 o 
 -18   4   8      854.51      806.93     37.85 o 
 -16   4   8       21.46       10.35      8.56 o 
 -14   4   8        8.68       21.73      9.49 o 
 -12   4   8       61.06       45.37      9.91 o 
 -10   4   8     2215.93     2337.29     52.22 o 
  -8   4   8     2078.92     2262.05     49.92 o 
  -6   4   8     2320.21     2558.17     54.31 o 
  -4   4   8     3851.93     3909.80     75.02 o 
  -2   4   8     6676.62     7031.84    134.96 o 
   0   4   8     1535.20     1557.82     32.37 o 
   2   4   8     2428.12     2215.79     42.63 o 
   4   4   8      811.09     1005.31     24.81 o 
   6   4   8      342.33      315.84     14.07 o 
   8   4   8        0.00        9.06      5.12 o 
  10   4   8      103.66       53.76      9.63 o 
  12   4   8      298.73      298.46     19.00 o 
  14   4   8      328.12      292.02     24.00 o 
  16   4   8       45.81       22.87     13.06 o 
  18   4   8     2365.71     2395.21     75.83 o 
  20   4   8        5.66       11.27     24.97 o 
  22   4   8      317.62      320.25     34.95 o 
  24   4   8      145.68      112.54     32.47 o 
 -27   5   8       38.10        9.11     23.13 o 
 -25   5   8      231.16      229.34     39.51 o 
 -23   5   8       11.49       10.88     12.69 o 
 -21   5   8      316.48      338.88     27.28 o 
 -19   5   8       18.36       18.21     11.02 o 
 -17   5   8     1531.40     1331.49     50.25 o 
 -15   5   8        9.93        8.84      8.49 o 
 -13   5   8    11947.81    11856.96    234.04 o 
 -11   5   8        5.39       11.00      9.35 o 
  -9   5   8     1502.83     1628.76     45.47 o 
  -7   5   8     1396.92     1406.99     36.93 o 
  -5   5   8     1727.54     1912.07     45.63 o 
  -3   5   8      378.68      541.32     20.87 o 
  -1   5   8        0.40        1.03      4.84 o 
   1   5   8      913.55      798.64     22.35 o 
   3   5   8     1565.42     1486.40     38.68 o 
   5   5   8     2428.20     2437.39     58.60 o 
   7   5   8     4280.42     4637.92     81.57 o 
   9   5   8     1601.15     1743.03     46.84 o 
  11   5   8        1.70        8.03      8.89 o 
  13   5   8      365.82      303.75     23.46 o 
  15   5   8      115.14      115.52     17.32 o 
  17   5   8      620.46      626.92     35.81 o 
  19   5   8       22.63       26.26     14.34 o 
  21   5   8      167.91      172.67     26.62 o 
  23   5   8      144.12      123.95     38.83 o 
 -26   6   8      256.50      189.42     38.36 o 
 -24   6   8       97.11       60.79     18.35 o 
 -22   6   8        1.22        9.20     11.67 o 
 -20   6   8      138.21      149.51     23.29 o 
 -18   6   8      266.97      273.29     25.03 o 
 -16   6   8      132.59      105.83     17.88 o 
 -14   6   8      423.49      386.59     25.87 o 
 -12   6   8     6491.16     6360.87    141.20 o 
 -10   6   8      355.70      237.45     20.91 o 
  -8   6   8      265.86      262.14     16.77 o 
  -6   6   8      504.10      545.80     22.85 o 
  -4   6   8        1.76       12.28      8.82 o 
  -2   6   8      101.17      106.11      9.59 o 
   0   6   8      386.83      389.63     15.83 o 
   2   6   8       81.35       34.23      7.37 o 
   4   6   8       79.42       76.01      9.29 o 
   6   6   8       76.72       56.73      8.68 o 
   8   6   8      527.25      451.45     22.36 o 
  10   6   8     1745.38     1651.50     80.27 o 
  12   6   8     3251.94     3266.91     88.05 o 
  14   6   8        7.28       16.10     10.20 o 
  16   6   8     1684.92     1668.87     60.61 o 
  18   6   8      660.34      714.28     39.98 o 
  20   6   8        3.45       12.97     13.97 o 
  22   6   8      327.48      384.58     35.38 o 
 -25   7   8        3.02       21.85     18.42 o 
 -23   7   8      730.26      709.70     49.82 o 
 -21   7   8      155.42      165.15     22.62 o 
 -19   7   8        0.39       -0.75     11.95 o 
 -17   7   8     1241.11     1213.05     50.96 o 
 -15   7   8      115.97      135.05     26.04 o 
 -13   7   8     1327.44     1068.50     44.74 o 
 -11   7   8     1630.73     1621.28     58.90 o 
  -9   7   8      447.96      322.16     22.83 o 
  -7   7   8       49.40       28.50     10.38 o 
  -5   7   8      175.12      203.26     16.62 o 
  -3   7   8        1.25        8.00      7.80 o 
  -1   7   8      963.67      965.99     27.77 o 
   1   7   8       20.60       21.08      7.25 o 
   3   7   8       63.21       77.72     10.32 o 
   5   7   8      669.10      629.00     22.98 o 
   7   7   8        0.29       13.16      8.13 o 
   9   7   8       62.51      133.77     17.48 o 
  11   7   8      757.01      770.44     37.50 o 
  13   7   8       90.25       91.87     16.19 o 
  15   7   8      988.61      943.28     45.56 o 
  17   7   8        2.01       25.53     16.50 o 
  19   7   8      391.54      476.85     35.24 o 
  21   7   8      251.55      334.76     33.02 o 
 -24   8   8       88.10      111.75     28.34 o 
 -22   8   8        5.11       30.53     18.77 o 
 -20   8   8       32.70       17.68     22.01 o 
 -18   8   8     1352.57     1377.83     57.86 o 
 -16   8   8      201.22      166.00     23.60 o 
 -14   8   8        1.76       -9.25      9.25 o 
 -12   8   8      106.51      122.84     17.93 o 
 -10   8   8     1967.70     1639.34     57.18 o 
  -8   8   8     3488.54     3225.59     86.46 o 
  -6   8   8     2312.42     2178.04     65.13 o 
  -4   8   8      758.48      821.28     56.90 o 
  -2   8   8      287.52      239.65     18.60 o 
   0   8   8     2767.66     2910.13     68.46 o 
   2   8   8     3377.94     3551.77     69.12 o 
   4   8   8       14.66       18.20      8.34 o 
   6   8   8       80.27       92.16     13.06 o 
   8   8   8       33.02       47.75     12.36 o 
  10   8   8     2983.58     2711.92     78.30 o 
  12   8   8      552.03      536.22     32.87 o 
  14   8   8       18.29       12.64     12.33 o 
  16   8   8      837.41      717.82     40.20 o 
  18   8   8      203.33      201.50     25.67 o 
  20   8   8     1222.09     1273.81     69.83 o 
 -21   9   8       18.73      -17.16     17.16 o 
 -19   9   8      253.89      260.64     30.16 o 
 -17   9   8      247.81      249.96     28.97 o 
 -15   9   8      545.69      514.08     33.71 o 
 -13   9   8      226.26      224.51     28.82 o 
 -11   9   8       73.49      110.81     19.13 o 
  -9   9   8     1056.10      996.78     43.89 o 
  -7   9   8     4299.59     4309.65    108.73 o 
  -5   9   8     1313.00     1216.85     46.77 o 
  -3   9   8     3901.36     4062.00     93.70 o 
  -1   9   8     1723.37     1724.33     52.30 o 
   1   9   8       26.91       30.02     11.19 o 
   3   9   8     1372.00     1205.42     42.42 o 
   5   9   8        0.00       13.53     11.73 o 
   7   9   8      177.25      128.64     17.68 o 
   9   9   8       44.30       62.75     14.24 o 
  11   9   8      147.25      154.53     20.37 o 
  13   9   8       40.25       35.80     17.96 o 
  15   9   8     5000.17     5094.11    156.22 o 
  17   9   8      442.35      315.79     52.89 o 
  19   9   8       24.31       37.76     20.63 o 
 -20  10   8       23.58       -8.85     19.36 o 
 -18  10   8       27.95        2.40     18.38 o 
 -16  10   8       79.59       44.25     16.78 o 
 -14  10   8     1065.49      960.54     47.86 o 
 -12  10   8      618.72      474.32     32.00 o 
 -10  10   8     2007.16     1925.85     67.49 o 
  -8  10   8      667.03      595.66     34.68 o 
  -6  10   8     1592.47     1410.02     53.88 o 
  -4  10   8      302.89      306.35     25.08 o 
  -2  10   8      131.11      142.28     17.70 o 
   0  10   8      807.74      811.57     42.03 o 
   2  10   8      245.73      240.85     23.94 o 
   4  10   8       28.77       28.34     13.81 o 
   6  10   8      127.47      103.05     34.62 o 
   8  10   8      200.58      216.69     44.48 o 
  10  10   8      450.71      317.10     31.44 o 
  12  10   8       94.06       90.63     20.95 o 
  14  10   8       12.19       15.68     19.31 o 
  16  10   8        4.07       33.29     22.08 o 
  18  10   8      364.56      453.76     45.97 o 
 -19  11   8        3.83        5.42     44.59 o 
 -17  11   8      231.43      305.09     39.06 o 
 -15  11   8      406.16      408.25     33.48 o 
 -13  11   8        7.29       -1.03     13.31 o 
 -11  11   8       12.01       30.99     13.82 o 
  -9  11   8      216.88      241.56     33.78 o 
  -7  11   8      893.82      904.18     44.20 o 
  -5  11   8       55.23       35.13     13.61 o 
  -3  11   8      762.12      864.21     41.76 o 
  -1  11   8     1371.70     1435.94     54.59 o 
   1  11   8      314.00      325.27     26.03 o 
   3  11   8      795.43      720.37     49.12 o 
   5  11   8     1182.08     1183.24     58.82 o 
   7  11   8      180.26      180.30     34.32 o 
   9  11   8      280.34      279.36     43.69 o 
  11  11   8      436.44      399.04     90.05 o 
  13  11   8      127.52       95.32     49.24 o 
  15  11   8      177.62      197.35     41.03 o 
 -16  12   8      697.69      698.10     53.19 o 
 -14  12   8       57.36       43.40     18.07 o 
 -12  12   8      314.50      369.46     32.51 o 
 -10  12   8      345.89      329.34     29.80 o 
  -8  12   8       74.23       73.89     18.94 o 
  -6  12   8      233.04      256.89     28.73 o 
  -4  12   8      642.09      768.57     51.65 o 
  -2  12   8       18.61       20.39     15.90 o 
   0  12   8      248.34      216.07     29.66 o 
   2  12   8       84.13       71.39     25.77 o 
   4  12   8      588.04      705.07     60.30 o 
   6  12   8        0.97       -2.30     28.33 o 
   8  12   8        8.38       12.44     29.68 o 
  10  12   8      147.54      178.53     47.22 o 
  12  12   8      465.52      502.01     60.19 o 
 -11  13   8      350.36      351.29     32.26 o 
  -9  13   8      576.41      679.10     41.39 o 
  -7  13   8       69.79       93.84     20.31 o 
  -5  13   8       69.73       88.68     24.97 o 
  -3  13   8        1.48       34.82     22.51 o 
  -1  13   8     1553.43     1667.11    134.91 o 
   1  13   8       46.20       38.79     29.68 o 
   3  13   8      289.64      312.30     52.11 o 
   5  13   8      353.35      427.86    125.46 o 
   7  13   8        5.76       -6.99     23.58 o 
   9  13   8      169.11      160.64     43.17 o 
  -6  14   8        1.90      -10.06     23.34 o 
  -4  14   8      419.71      630.61     89.71 o 
  -2  14   8     1093.06     1120.73    112.31 o 
   0  14   8      208.66      379.42     64.08 o 
   2  14   8        1.22        2.36     38.11 o 
 -29   1   9       60.87       75.47     24.86 o 
 -27   1   9      334.91      356.01     43.69 o 
 -25   1   9       68.80       98.20     18.85 o 
 -23   1   9      297.73      297.20     27.52 o 
 -21   1   9        5.30       -8.58      8.58 o 
 -19   1   9      189.28      124.18     17.44 o 
 -17   1   9       29.72       25.45      9.24 o 
 -15   1   9      335.34      389.32     17.44 o 
 -13   1   9     1212.54     1217.85     31.02 o 
 -11   1   9     1701.54     1992.95     44.39 o 
  -9   1   9       49.51      104.77      9.04 o 
  -7   1   9     4103.39     4572.67     74.53 o 
  -5   1   9       26.45       57.79     16.80 o 
  -3   1   9      949.87      975.75     21.38 o 
  -1   1   9    10786.27    10671.94    169.79 o 
   1   1   9     4595.97     4913.77     77.10 o 
   3   1   9      124.25       97.71      8.53 o 
   5   1   9      713.51      622.15     16.35 o 
   7   1   9        7.28       18.95      6.28 o 
   9   1   9        2.88       21.85      5.53 o 
  11   1   9      299.89      275.01     14.94 o 
  13   1   9      903.22      893.13     43.39 o 
  15   1   9       59.42       74.08     11.40 o 
  17   1   9      202.65      199.42     20.15 o 
  19   1   9      155.40      168.16     23.67 o 
  21   1   9        8.22       22.61     18.43 o 
  23   1   9        6.99       37.92     17.72 o 
  25   1   9       26.76        6.53     28.67 o 
 -28   2   9        9.93       29.55     19.03 o 
 -26   2   9      404.42      457.63     46.43 o 
 -24   2   9      276.11      282.76     30.81 o 
 -22   2   9      293.87      295.18     25.76 o 
 -20   2   9       86.24       70.29     13.41 o 
 -18   2   9     3934.22     3870.64     85.45 o 
 -16   2   9      390.49      399.27     21.16 o 
 -14   2   9       35.44       64.63     10.92 o 
 -12   2   9       77.31      117.11     10.10 o 
 -10   2   9      485.42      413.90     15.34 o 
  -8   2   9    13471.66    15789.28    324.18 o 
  -6   2   9     3385.09     3878.46     64.24 o 
  -4   2   9      140.36      103.29      6.52 o 
  -2   2   9    16218.57    17533.12    252.71 o 
   0   2   9     2707.57     2603.90     45.13 o 
   2   2   9       42.22       46.83      6.89 o 
   4   2   9        4.22       10.27      4.91 o 
   6   2   9      881.16      756.34     24.20 o 
   8   2   9     3908.39     4108.30     71.03 o 
  10   2   9     7839.62     8386.28    133.52 o 
  12   2   9      533.49      583.70     24.67 o 
  14   2   9     1003.22     1074.33     47.50 o 
  16   2   9     1016.53      900.19     67.47 o 
  18   2   9     2314.84     2246.18     69.19 o 
  20   2   9      630.87      597.46     89.63 o 
  22   2   9        7.30        7.98     15.37 o 
  24   2   9       60.20       32.07     22.47 o 
 -27   3   9       69.36       49.30     20.75 o 
 -25   3   9      525.26      549.27     40.25 o 
 -23   3   9       98.36      114.99     29.25 o 
 -21   3   9      527.41      469.37     29.74 o 
 -19   3   9      114.82      113.24     18.01 o 
 -17   3   9      406.47      396.15     22.76 o 
 -15   3   9     1673.26     1599.21     44.70 o 
 -13   3   9      893.18      884.01     29.63 o 
 -11   3   9      159.27      176.49     10.50 o 
  -9   3   9        0.18       13.72      4.88 o 
  -7   3   9       43.87      103.97      9.71 o 
  -5   3   9     4248.44     4644.32     86.86 o 
  -3   3   9     6772.34     7189.35    123.77 o 
  -1   3   9    12855.72    14536.32    212.61 o 
   1   3   9     4612.71     4674.29     75.80 o 
   3   3   9     2626.31     2789.99     56.93 o 
   5   3   9       78.20      167.29     11.78 o 
   7   3   9     1015.79      843.77     27.16 o 
   9   3   9       84.47      177.80     13.48 o 
  11   3   9        0.70        8.77      7.27 o 
  13   3   9     1103.50     1121.13     36.38 o 
  15   3   9     2853.02     2901.48    121.85 o 
  17   3   9      883.32      910.19     40.92 o 
  19   3   9      674.73      662.73     37.37 o 
  21   3   9      104.99       89.14     22.95 o 
  23   3   9      796.93      829.63     65.80 o 
  25   3   9       25.87       -1.23     23.39 o 
 -28   4   9       28.75       71.22     33.73 o 
 -26   4   9       47.79       13.47     18.64 o 
 -24   4   9      343.23      408.96     37.17 o 
 -22   4   9      762.30      758.93     43.15 o 
 -20   4   9        5.41       20.46     11.12 o 
 -18   4   9      990.65      816.10     39.02 o 
 -16   4   9      703.78      675.90     33.37 o 
 -14   4   9    11018.54    10923.49    217.29 o 
 -12   4   9      197.62      176.46     19.18 o 
 -10   4   9     3588.23     3469.62     69.66 o 
  -8   4   9       38.18       67.51      8.57 o 
  -6   4   9     1081.74     1202.31     32.43 o 
  -4   4   9      756.23      606.82     21.16 o 
  -2   4   9      164.45      175.57     11.81 o 
   0   4   9     3314.77     3601.37     62.42 o 
   2   4   9      124.69       57.99      6.73 o 
   4   4   9      299.81      327.29     12.71 o 
   6   4   9     7370.42     7706.22    122.18 o 
   8   4   9      127.59      137.09     18.63 o 
  10   4   9     3027.13     3265.79     72.11 o 
  12   4   9       79.51      148.69     15.30 o 
  14   4   9      874.10      729.14     31.24 o 
  16   4   9     1258.41     1306.53     50.42 o 
  18   4   9     1464.93     1570.33     58.90 o 
  20   4   9       10.89        7.74     13.01 o 
  22   4   9      194.73      198.18     31.89 o 
  24   4   9       10.88       43.30     25.79 o 
 -27   5   9      117.00      140.73     33.74 o 
 -25   5   9       14.23       48.46     25.25 o 
 -23   5   9      537.57      489.63     38.36 o 
 -21   5   9     1122.90     1049.96     47.42 o 
 -19   5   9      124.90      148.68     19.70 o 
 -17   5   9     1164.22     1115.69     45.86 o 
 -15   5   9      575.55      531.11     29.84 o 
 -13   5   9     4343.16     4377.37    105.00 o 
 -11   5   9      257.36      226.41     19.97 o 
  -9   5   9    12275.46    13424.42    226.68 o 
  -7   5   9      813.15      906.94     28.67 o 
  -5   5   9    13215.95    15112.88    250.42 o 
  -3   5   9     1274.02     1864.48     44.90 o 
  -1   5   9     7623.41     8275.28    129.61 o 
   1   5   9     5605.94     5624.85     93.17 o 
   3   5   9      148.39      166.47     12.30 o 
   5   5   9       88.78       91.65      9.27 o 
   7   5   9        0.17       -0.95      6.43 o 
   9   5   9      742.32      669.14     27.39 o 
  11   5   9     3321.39     3077.15     81.61 o 
  13   5   9     1365.79     1045.27     42.85 o 
  15   5   9     7710.10     7753.30    170.20 o 
  17   5   9     5512.86     5730.57    138.54 o 
  19   5   9     2616.49     2855.36     87.90 o 
  21   5   9      916.87      851.50     45.12 o 
  23   5   9      704.49      799.82     54.48 o 
 -26   6   9       91.70      130.25     33.26 o 
 -24   6   9      201.92      195.19     29.45 o 
 -22   6   9      131.60      160.79     21.04 o 
 -20   6   9      139.63      134.00     22.73 o 
 -18   6   9      410.36      375.81     27.34 o 
 -16   6   9      488.91      427.98     28.19 o 
 -14   6   9      744.97      654.47     33.96 o 
 -12   6   9     1158.25     1005.86     41.30 o 
 -10   6   9        8.32       -7.07      8.52 o 
  -8   6   9      190.72      182.85     14.93 o 
  -6   6   9      676.66      563.33     32.99 o 
  -4   6   9     8986.59     9950.60    291.89 o 
  -2   6   9     5792.96     6028.64     99.99 o 
   0   6   9      169.28      190.21     14.08 o 
   2   6   9     6572.38     6378.57    106.23 o 
   4   6   9      476.89      422.14     19.73 o 
   6   6   9       42.98       48.56     10.38 o 
   8   6   9     1609.08     1582.60     45.30 o 
  10   6   9       87.61       85.44     14.84 o 
  12   6   9      170.14      105.85     17.25 o 
  14   6   9      202.67      154.81     19.75 o 
  16   6   9      794.34      697.33     38.24 o 
  18   6   9     1428.98     1368.72     56.76 o 
  20   6   9      212.99      231.97     31.59 o 
  22   6   9      799.07      812.62     45.90 o 
 -25   7   9       68.42      134.80     27.06 o 
 -23   7   9      150.14      104.29     21.59 o 
 -21   7   9        4.99       26.68     15.04 o 
 -19   7   9      852.89      910.43     44.60 o 
 -17   7   9       12.24       -7.62     15.73 o 
 -15   7   9     1742.62     1707.01     60.79 o 
 -13   7   9      132.70      109.19     17.49 o 
 -11   7   9     1574.57     1615.16     92.25 o 
  -9   7   9       51.44       54.52     12.99 o 
  -7   7   9       71.66       53.05     16.72 o 
  -5   7   9     1610.20     1492.79     42.75 o 
  -3   7   9     1198.36     1028.01     34.01 o 
  -1   7   9     1592.61     1425.75     41.32 o 
   1   7   9      385.46      345.79     16.56 o 
   3   7   9      513.88      540.75     22.12 o 
   5   7   9     3690.26     3595.76     78.80 o 
   7   7   9      312.89      396.13     21.68 o 
   9   7   9     1555.87     1255.57     46.80 o 
  11   7   9     1880.42     1800.83     60.22 o 
  13   7   9       54.71       31.03     11.79 o 
  15   7   9      310.84      330.01     27.25 o 
  17   7   9      627.34      666.03     39.32 o 
  19   7   9       61.93       94.54     21.66 o 
  21   7   9      382.85      474.61     36.27 o 
 -24   8   9      453.04      530.48     45.05 o 
 -22   8   9       27.99       65.96     21.97 o 
 -20   8   9     2643.53     2848.33    107.58 o 
 -18   8   9        2.19      -12.62     12.62 o 
 -16   8   9      117.91      139.08     21.85 o 
 -14   8   9      213.24      206.27     23.03 o 
 -12   8   9      967.08      951.62     46.48 o 
 -10   8   9     2555.35     2382.83     72.63 o 
  -8   8   9     3043.43     3007.31     89.13 o 
  -6   8   9      253.36      198.51     21.81 o 
  -4   8   9       21.21       38.86     10.53 o 
  -2   8   9      321.07      307.56     21.55 o 
   0   8   9      776.89      677.89     28.61 o 
   2   8   9      462.85      556.83     25.81 o 
   4   8   9     3867.58     3642.00     81.21 o 
   6   8   9     7815.34     8123.60    153.41 o 
   8   8   9      403.23      357.03     25.61 o 
  10   8   9      294.65      260.14     23.29 o 
  12   8   9      302.12      309.38     25.41 o 
  14   8   9      115.51      108.74     18.46 o 
  16   8   9      299.05      283.88     35.05 o 
  18   8   9       87.88       97.59     21.42 o 
  20   8   9        5.72       11.26     22.69 o 
 -21   9   9      345.77      262.81     38.73 o 
 -19   9   9      458.67      427.00     34.98 o 
 -17   9   9      314.55      203.26     25.08 o 
 -15   9   9      160.86      167.12     23.42 o 
 -13   9   9      414.03      363.08     29.51 o 
 -11   9   9      150.60      144.14     20.27 o 
  -9   9   9      112.91      152.45     20.48 o 
  -7   9   9      242.22      226.74     25.12 o 
  -5   9   9      239.52      161.02     31.69 o 
  -3   9   9       40.29       54.46     12.60 o 
  -1   9   9      241.87      259.25     20.96 o 
   1   9   9     8557.51     9135.93    170.54 o 
   3   9   9      620.81      515.79     30.62 o 
   5   9   9     1750.74     1607.49     56.40 o 
   7   9   9       79.81       65.03     13.02 o 
   9   9   9     1037.26      966.17     43.11 o 
  11   9   9      186.12      108.70     18.58 o 
  13   9   9      227.97      254.85     25.71 o 
  15   9   9     1120.59     1070.40     50.40 o 
  17   9   9      328.63      401.72     58.18 o 
  19   9   9        2.37        2.43     21.85 o 
 -20  10   9      161.41      164.93     32.20 o 
 -18  10   9      612.44      518.50     37.81 o 
 -16  10   9     1270.10     1293.80     57.84 o 
 -14  10   9       31.67       76.93     17.62 o 
 -12  10   9      266.18      188.17     24.22 o 
 -10  10   9      212.93      205.84     24.83 o 
  -8  10   9      148.72      146.79     20.92 o 
  -6  10   9      823.49      776.92     39.04 o 
  -4  10   9      779.87      834.68     39.50 o 
  -2  10   9       40.86       47.58     12.90 o 
   0  10   9     1238.67     1193.07     48.97 o 
   2  10   9      222.20      200.50     23.69 o 
   4  10   9     2542.33     2493.28     91.05 o 
   6  10   9       32.79       47.66     15.32 o 
   8  10   9      426.18      355.53     33.16 o 
  10  10   9       97.38      142.72     23.25 o 
  12  10   9       52.43       59.06     19.87 o 
  14  10   9       41.71       44.06     21.62 o 
  16  10   9        2.46      -18.32     18.32 o 
  18  10   9      148.88      222.77     36.57 o 
 -17  11   9      124.46      139.06     25.73 o 
 -15  11   9      151.04      211.25     28.31 o 
 -13  11   9      397.29      430.24     32.76 o 
 -11  11   9      324.78      331.48     33.01 o 
  -9  11   9      238.57      173.87     22.84 o 
  -7  11   9        0.18        7.69     13.23 o 
  -5  11   9     2816.81     2728.30     89.86 o 
  -3  11   9      142.30      110.46     18.67 o 
  -1  11   9      426.69      364.43     29.50 o 
   1  11   9      231.30      229.70     25.16 o 
   3  11   9      119.33      166.13     31.05 o 
   5  11   9      144.02      144.61     25.65 o 
   7  11   9        0.68       -3.56     15.03 o 
   9  11   9       92.96      112.36     29.33 o 
  11  11   9      186.94      166.93     35.95 o 
  13  11   9     1089.33     1090.18     81.78 o 
  15  11   9      558.87      646.12     69.81 o 
 -16  12   9       15.13       13.37     18.34 o 
 -14  12   9        8.84       -5.77     15.56 o 
 -12  12   9      295.81      315.35     52.67 o 
 -10  12   9      248.20      240.51     31.74 o 
  -8  12   9        3.88       -8.64     16.65 o 
  -6  12   9      718.24      743.72     41.26 o 
  -4  12   9       17.55       17.72     14.31 o 
  -2  12   9       28.44       24.74     16.72 o 
   0  12   9     2073.81     2322.08     89.56 o 
   2  12   9        1.56       -6.09     16.06 o 
   4  12   9      543.72      455.49     80.44 o 
   6  12   9      367.25      355.74     45.52 o 
   8  12   9      229.69      262.28     45.37 o 
  10  12   9      272.49      335.66     53.41 o 
  12  12   9      142.49      193.19     41.54 o 
 -11  13   9      191.19      215.66     30.61 o 
  -9  13   9       88.37      107.80     23.21 o 
  -7  13   9      184.92      202.58     27.33 o 
  -5  13   9       12.12       -9.24     15.83 o 
  -3  13   9      150.17      134.19     24.10 o 
  -1  13   9      914.49      861.38     95.11 o 
   1  13   9       19.37       46.54     30.69 o 
   3  13   9        5.03       11.69     25.97 o 
   5  13   9       30.71       -4.99     23.62 o 
   7  13   9       11.93       26.90     24.55 o 
   9  13   9      260.10      427.03     61.03 o 
  -4  14   9      168.69      231.04     44.58 o 
  -2  14   9      293.19      361.55     75.55 o 
   0  14   9       96.54       76.56     39.80 o 
   2  14   9        2.09       -7.42     32.71 o 
 -28   0  10       16.40       92.41     37.77 o 
 -26   0  10      251.44      335.89     43.79 o 
 -24   0  10        0.08       20.57     17.84 o 
 -22   0  10     2593.81     2515.02    134.57 o 
 -20   0  10       70.86       84.23     22.47 o 
 -18   0  10    21684.60    22517.36    631.53 o 
 -16   0  10     3073.83     3292.58     92.12 o 
 -14   0  10     1944.33     2093.33    112.19 o 
 -12   0  10    34946.26    39005.51    787.14 o 
 -10   0  10     8375.47    10369.89    224.21 o 
  -8   0  10     4295.92     4630.12    108.69 o 
  -6   0  10     5722.58     5998.31    281.16 o 
  -4   0  10     3672.40     3035.91     78.42 o 
  -2   0  10      400.37      554.30     29.22 o 
   0   0  10    39121.21    44207.09    879.73 o 
   2   0  10     9094.97     9722.74    293.58 o 
   4   0  10     8527.40     9104.62    194.89 o 
   6   0  10      355.57      475.39     30.81 o 
   8   0  10    36001.29    40680.20    819.06 o 
  10   0  10     4058.55     4361.91    108.68 o 
  12   0  10      127.86      120.88     35.73 o 
  14   0  10     2995.26     2975.84     86.37 o 
  16   0  10       52.49       49.36     18.34 o 
  18   0  10     1885.94     2001.07     92.88 o 
  20   0  10     9041.01     9985.43    427.32 o 
  22   0  10       30.92       -0.34     26.31 o 
  24   0  10      760.24      741.99     84.99 o 
 -29   1  10     2382.30     2824.62    125.04 o 
 -27   1  10       10.32       37.24     19.57 o 
 -25   1  10        4.88       19.08     16.03 o 
 -23   1  10       74.27      112.11     22.64 o 
 -21   1  10      355.55      327.38     24.71 o 
 -19   1  10        0.28        5.61     11.37 o 
 -17   1  10      869.63      614.00     26.76 o 
 -15   1  10     1705.27     1829.31     42.33 o 
 -13   1  10     5993.44     6763.82    111.46 o 
 -11   1  10    18549.85    19132.03    308.60 o 
  -9   1  10     4892.24     5162.33     86.48 o 
  -7   1  10     2419.47     2338.17     43.38 o 
  -5   1  10        1.11       49.03      5.78 o 
  -3   1  10      118.73       91.24      7.09 o 
  -1   1  10    31421.90    33734.86    653.47 o 
   1   1  10    12504.93    11842.50    174.15 o 
   3   1  10    23948.94    25520.57    573.59 o 
   5   1  10     2456.23     2222.52     48.45 o 
   7   1  10        1.10       11.97      4.65 o 
   9   1  10     1856.63     2180.45     86.63 o 
  11   1  10      372.47      346.61     15.61 o 
  13   1  10      424.21      346.91     24.91 o 
  15   1  10      308.07      287.47     18.59 o 
  17   1  10     2094.54     2174.06     79.03 o 
  19   1  10      470.05      380.87     35.59 o 
  21   1  10      629.50      534.53     47.48 o 
  23   1  10      344.27      395.14     44.58 o 
  25   1  10      537.34      560.65     47.50 o 
 -28   2  10       18.65       42.21     19.70 o 
 -26   2  10      182.76      153.39     36.31 o 
 -24   2  10      979.43     1027.22     54.53 o 
 -22   2  10       54.80       60.52     15.83 o 
 -20   2  10       37.90       49.13     11.71 o 
 -18   2  10     2139.64     2051.18     71.24 o 
 -16   2  10       16.21       13.59      8.56 o 
 -14   2  10      816.60      764.01     27.72 o 
 -12   2  10       50.16       70.62      8.46 o 
 -10   2  10     6987.31     7010.25    112.05 o 
  -8   2  10     1768.19     1510.84     32.16 o 
  -6   2  10     2916.36     3147.32     54.39 o 
  -4   2  10     9081.06    10526.68    225.20 o 
  -2   2  10     3157.61     3322.26     55.96 o 
   0   2  10    25511.35    29179.89    414.87 o 
   2   2  10    12971.41    13033.96    212.60 o 
   4   2  10     9126.50     9475.33    160.12 o 
   6   2  10     5089.58     5166.42    110.03 o 
   8   2  10      245.96      205.26     10.19 o 
  10   2  10     4748.40     4987.47     98.31 o 
  12   2  10      302.61      282.29     17.09 o 
  14   2  10     1442.85     1404.12     42.39 o 
  16   2  10     1104.89     1059.84     77.40 o 
  18   2  10       84.34       74.01     16.01 o 
  20   2  10       13.97       -6.65     17.99 o 
  22   2  10      382.80      418.26     44.83 o 
  24   2  10      237.57      319.59     46.04 o 
 -27   3  10      237.54      236.96     33.14 o 
 -25   3  10      618.29      626.55     43.92 o 
 -23   3  10      426.90      355.63     31.96 o 
 -21   3  10       18.44        0.05     15.71 o 
 -19   3  10     1234.85     1062.61     44.00 o 
 -17   3  10     1527.74     1382.70     42.98 o 
 -15   3  10       30.40       34.35      9.88 o 
 -13   3  10      638.96      673.26     25.79 o 
 -11   3  10     1726.40     1450.27     46.47 o 
  -9   3  10     8690.21     9504.17    146.41 o 
  -7   3  10     7669.56     8527.96    164.93 o 
  -5   3  10     2445.78     2434.69     51.53 o 
  -3   3  10     1517.29     2088.09     45.33 o 
  -1   3  10     7146.21     8067.32    123.52 o 
   1   3  10     7611.84     8046.50    123.41 o 
   3   3  10      415.13      453.24     17.88 o 
   5   3  10      709.55     1149.41     32.12 o 
   7   3  10      371.93      472.72     20.16 o 
   9   3  10     1783.51     1836.92     46.94 o 
  11   3  10      772.53      871.98     30.78 o 
  13   3  10     1429.36     1291.75     40.62 o 
  15   3  10      951.94      898.72     59.46 o 
  17   3  10      610.23      584.69     46.45 o 
  19   3  10      511.59      565.09     39.95 o 
  21   3  10       93.31       90.35     27.10 o 
  23   3  10      720.54      701.65     62.66 o 
  25   3  10      212.91      306.81     49.51 o 
 -28   4  10       93.80       62.33     20.55 o 
 -26   4  10      271.56      299.76     37.14 o 
 -24   4  10      327.21      326.39     33.47 o 
 -22   4  10       24.28       51.11     13.50 o 
 -20   4  10        0.49      -10.18     16.37 o 
 -18   4  10       71.85       72.89     15.43 o 
 -16   4  10      303.02      227.91     22.46 o 
 -14   4  10       59.08       75.05     13.97 o 
 -12   4  10      294.28      244.52     20.21 o 
 -10   4  10      879.12      794.42     25.79 o 
  -8   4  10        9.73       15.50      6.04 o 
  -6   4  10     6463.90     6996.23    124.99 o 
  -4   4  10     2814.84     2656.42     67.58 o 
  -2   4  10      173.94      239.59     14.29 o 
   0   4  10     3889.83     3945.99     67.73 o 
   2   4  10      185.22      115.74      8.55 o 
   4   4  10     5111.64     4905.83     93.15 o 
   6   4  10      609.50      560.74     22.29 o 
   8   4  10      888.13      795.87     28.52 o 
  10   4  10     2902.48     2858.15     66.24 o 
  12   4  10       60.98       32.69     12.14 o 
  14   4  10       51.98       49.45     12.18 o 
  16   4  10       48.72       41.33     13.45 o 
  18   4  10      177.00      162.24     22.50 o 
  20   4  10      428.04      407.69     37.54 o 
  22   4  10      651.36      691.11     55.74 o 
  24   4  10      100.11      101.52     50.42 o 
 -27   5  10       49.74       14.92     18.82 o 
 -25   5  10      725.28      839.97     52.41 o 
 -23   5  10        0.55        5.16     12.15 o 
 -21   5  10      458.16      514.46     32.71 o 
 -19   5  10        1.13        8.87     10.47 o 
 -17   5  10     1760.27     1524.10     79.06 o 
 -15   5  10      430.93      327.16     23.98 o 
 -13   5  10      452.54      390.14     25.54 o 
 -11   5  10      178.25      217.98     20.78 o 
  -9   5  10     1898.68     1641.57     42.65 o 
  -7   5  10      202.71      206.16     17.16 o 
  -5   5  10      165.23      223.93     14.77 o 
  -3   5  10     2800.51     3072.53     64.89 o 
  -1   5  10      946.56     1081.21     26.67 o 
   1   5  10       89.85       82.29      8.73 o 
   3   5  10       62.01       40.04      7.04 o 
   5   5  10      657.15      691.01     26.12 o 
   7   5  10     2904.91     3051.83     68.36 o 
   9   5  10      727.75      805.37     30.60 o 
  11   5  10      367.34      320.13     20.03 o 
  13   5  10     2740.06     2665.12     79.46 o 
  15   5  10      216.84      173.52     20.39 o 
  17   5  10       22.00       83.18     16.37 o 
  19   5  10      258.13      270.46     29.18 o 
  21   5  10       89.76      140.27     26.57 o 
  23   5  10       20.63       -0.60     18.43 o 
 -26   6  10        6.36       22.64     30.02 o 
 -24   6  10      109.68       66.72     19.62 o 
 -22   6  10        0.06       13.92     12.41 o 
 -20   6  10      243.95      267.55     27.56 o 
 -18   6  10        0.04        5.34     11.13 o 
 -16   6  10      756.70      678.76     35.77 o 
 -14   6  10     1302.35     1274.55     48.96 o 
 -12   6  10     2709.80     2564.85     73.33 o 
 -10   6  10      725.20      540.51     28.63 o 
  -8   6  10      339.32      302.52     17.44 o 
  -6   6  10     1472.15     1531.28     42.13 o 
  -4   6  10     1558.98     1721.38     48.91 o 
  -2   6  10       23.41       21.02      6.11 o 
   0   6  10       50.21       75.00      9.01 o 
   2   6  10      719.58      771.32     23.76 o 
   4   6  10      181.88      169.39     12.69 o 
   6   6  10       79.11      138.03     15.11 o 
   8   6  10        8.01       19.25      8.97 o 
  10   6  10      362.13      331.97     26.40 o 
  12   6  10      654.95      568.92     31.70 o 
  14   6  10        5.16       17.31     11.47 o 
  16   6  10       50.77       60.61     15.02 o 
  18   6  10       29.21       31.92     14.52 o 
  20   6  10      261.58      287.04     30.66 o 
  22   6  10      107.10      126.31     28.68 o 
 -25   7  10       11.57       -4.00     17.15 o 
 -23   7  10      141.90      101.51     21.16 o 
 -21   7  10       16.03       20.86     14.86 o 
 -19   7  10       22.46       41.48     12.88 o 
 -17   7  10       37.20       56.93     14.98 o 
 -15   7  10      337.44      271.74     25.73 o 
 -13   7  10       44.30       30.64     10.82 o 
 -11   7  10      982.07      925.30     40.36 o 
  -9   7  10     3638.35     3367.20     87.98 o 
  -7   7  10      848.16      845.68     36.63 o 
  -5   7  10      314.58      285.76     18.34 o 
  -3   7  10      311.84      297.83     31.71 o 
  -1   7  10       27.03       14.29      8.11 o 
   1   7  10       66.05       77.72     11.26 o 
   3   7  10     1486.08     1355.38     40.26 o 
   5   7  10     1425.21     1464.90     43.72 o 
   7   7  10      174.57      197.55     17.95 o 
   9   7  10     1494.79     1328.93     49.09 o 
  11   7  10      840.06      739.88     36.88 o 
  13   7  10      308.54      259.75     25.13 o 
  15   7  10       73.22       65.53     21.91 o 
  17   7  10      190.50      251.19     28.14 o 
  19   7  10        2.66       14.98     13.82 o 
  21   7  10      189.82      242.62     37.23 o 
 -24   8  10      143.00      127.48     29.48 o 
 -22   8  10     1227.75     1192.69     56.15 o 
 -20   8  10      136.50      122.99     20.79 o 
 -18   8  10      165.41      173.26     24.12 o 
 -16   8  10       31.88       52.80     13.86 o 
 -14   8  10       37.01       29.88     11.28 o 
 -12   8  10     1014.52      941.77     43.00 o 
 -10   8  10     4266.55     4397.08    110.41 o 
  -8   8  10      360.09      272.60     23.53 o 
  -6   8  10      580.72      572.89     47.71 o 
  -4   8  10       37.66       24.56     12.42 o 
  -2   8  10      303.51      264.77     18.69 o 
   0   8  10    14455.60    15289.26    262.61 o 
   2   8  10     2747.54     2618.87     74.74 o 
   4   8  10      316.67      370.12     27.26 o 
   6   8  10       25.82       20.19      9.79 o 
   8   8  10      221.24      209.41     21.15 o 
  10   8  10      618.95      519.97     31.22 o 
  12   8  10     2585.21     2370.54     75.30 o 
  14   8  10     1238.47     1196.18     81.56 o 
  16   8  10      218.20      241.86     26.74 o 
  18   8  10      422.86      505.20     36.34 o 
  20   8  10      270.80      260.05     39.61 o 
 -21   9  10      400.74      432.78     35.27 o 
 -19   9  10       21.84       20.66     16.27 o 
 -17   9  10      133.18      152.35     21.47 o 
 -15   9  10     1929.66     1781.27     68.44 o 
 -13   9  10      224.48      225.46     26.46 o 
 -11   9  10      862.10      912.75     43.47 o 
  -9   9  10       88.53       81.69     16.68 o 
  -7   9  10      822.24      699.78     36.20 o 
  -5   9  10     1948.15     2000.89     64.29 o 
  -3   9  10      147.07      123.79     16.55 o 
  -1   9  10      638.73      598.14     47.00 o 
   1   9  10     2685.52     2539.68     75.41 o 
   3   9  10     1599.69     1507.53     54.45 o 
   5   9  10      246.71      244.07     22.20 o 
   7   9  10        2.82       22.83     13.67 o 
   9   9  10        6.28       -0.75     10.66 o 
  11   9  10      568.54      590.17     46.83 o 
  13   9  10      938.02      837.92     43.63 o 
  15   9  10      297.12      320.45     31.75 o 
  17   9  10     1438.76     1490.56     74.97 o 
  19   9  10     1077.15     1186.62     68.71 o 
 -20  10  10       45.39       82.37     24.70 o 
 -18  10  10       86.83      145.36     24.88 o 
 -16  10  10       93.86      104.87     22.05 o 
 -14  10  10      187.03      138.64     21.64 o 
 -12  10  10      127.39       91.82     19.09 o 
 -10  10  10     1635.86     1586.70     60.75 o 
  -8  10  10     1153.68      999.01     45.05 o 
  -6  10  10        0.21       -6.32     11.56 o 
  -4  10  10     1357.41     1279.72     50.62 o 
  -2  10  10       48.88       33.24     11.40 o 
   0  10  10      141.26      114.43     17.59 o 
   2  10  10      274.30      325.21     25.27 o 
   4  10  10     2268.02     2194.62     83.51 o 
   6  10  10     1145.34     1132.57     57.08 o 
   8  10  10       39.24       46.48     23.86 o 
  10  10  10       12.40       23.86     22.16 o 
  12  10  10      741.33      741.25     58.36 o 
  14  10  10      589.21      665.30     60.53 o 
  16  10  10       65.98      144.36     37.52 o 
 -17  11  10      188.72      258.16     31.38 o 
 -15  11  10      315.67      289.66     32.18 o 
 -13  11  10      243.82      284.03     31.94 o 
 -11  11  10        7.26       24.67     13.73 o 
  -9  11  10      872.83      917.59     45.60 o 
  -7  11  10      554.04      553.95     34.75 o 
  -5  11  10      335.16      332.56     37.05 o 
  -3  11  10       41.55       78.66     18.62 o 
  -1  11  10      142.66      114.50     18.65 o 
   1  11  10     1242.17     1211.34     51.24 o 
   3  11  10      263.21      259.28     31.08 o 
   5  11  10        1.56       14.19     13.38 o 
   7  11  10       19.74       25.64     14.48 o 
   9  11  10       82.89       87.13     28.81 o 
  11  11  10       10.91       -1.23     22.86 o 
  13  11  10     1110.80     1285.03     89.36 o 
  15  11  10      474.65      580.21     59.54 o 
 -16  12  10      199.68      147.90     24.52 o 
 -14  12  10      299.11      382.06     47.90 o 
 -12  12  10       15.33       38.96     15.35 o 
 -10  12  10      410.24      438.65     41.14 o 
  -8  12  10      223.28      221.90     25.91 o 
  -6  12  10      383.55      332.70     49.06 o 
  -4  12  10     1623.98     1849.56     83.63 o 
  -2  12  10      163.57      190.34     28.63 o 
   0  12  10     1066.08     1081.19     57.52 o 
   2  12  10      185.77      218.96     29.91 o 
   4  12  10      475.92      508.14     55.54 o 
   6  12  10        1.99      -11.98     19.09 o 
   8  12  10       19.94       77.33     28.11 o 
  10  12  10      109.59       79.06     29.81 o 
  12  12  10      288.39      365.33     49.94 o 
 -11  13  10      959.83     1100.97     55.35 o 
  -9  13  10      141.45      240.73     44.98 o 
  -7  13  10       83.46      118.78     23.88 o 
  -5  13  10       21.67       35.67     22.59 o 
  -3  13  10       32.04       38.25     18.90 o 
  -1  13  10     1011.09     1217.19    114.33 o 
   1  13  10      304.78      324.11     69.14 o 
   3  13  10      276.58      279.53     45.74 o 
   5  13  10      631.08      539.99     92.58 o 
   7  13  10     1104.29     1232.91     86.62 o 
  -4  14  10      158.40      369.19     49.93 o 
  -2  14  10      344.64      376.05     84.32 o 
   0  14  10        7.94        9.11     33.39 o 
 -29   1  11      577.00      704.62     79.19 o 
 -27   1  11     1313.86     1434.79     73.39 o 
 -25   1  11      110.79      132.20     39.43 o 
 -23   1  11       64.16       87.02     16.74 o 
 -21   1  11      287.99      210.32     28.77 o 
 -19   1  11        0.38        6.16     10.22 o 
 -17   1  11      542.13      399.49     21.90 o 
 -15   1  11       20.54       25.67      8.30 o 
 -13   1  11      195.38      210.73     13.04 o 
 -11   1  11     1062.59     1211.75     30.10 o 
  -9   1  11      486.58      534.51     17.64 o 
  -7   1  11      288.60      292.70     12.40 o 
  -5   1  11     1574.57     1720.25     31.79 o 
  -3   1  11       12.41       28.55      4.92 o 
  -1   1  11     6296.61     6671.08    135.90 o 
   1   1  11      143.78      250.71     22.60 o 
   3   1  11     9985.46    10663.23    159.39 o 
   5   1  11      115.76      124.40      7.75 o 
   7   1  11     1522.78     1480.73     45.32 o 
   9   1  11      292.79      237.65     12.07 o 
  11   1  11       99.13       90.76     11.50 o 
  13   1  11      398.83      422.45     21.48 o 
  15   1  11      175.81      256.26     29.06 o 
  17   1  11      114.15      130.40     22.49 o 
  19   1  11      344.51      275.21     27.56 o 
  21   1  11      163.73      159.32     28.84 o 
  23   1  11       77.56       46.75     23.61 o 
  25   1  11       14.27       17.83     17.64 o 
 -28   2  11        7.22       20.53     19.29 o 
 -26   2  11       41.00       49.74     18.96 o 
 -24   2  11       28.25       39.58     16.54 o 
 -22   2  11       77.06       66.40     16.71 o 
 -20   2  11        4.82       57.45     12.09 o 
 -18   2  11     1396.37     1392.40     57.15 o 
 -16   2  11      391.77      347.26     25.37 o 
 -14   2  11      376.87      363.34     19.26 o 
 -12   2  11       17.16        1.89      5.25 o 
 -10   2  11      192.19      225.31     11.86 o 
  -8   2  11     4104.26     4302.00     76.58 o 
  -6   2  11     3712.35     4040.49     84.02 o 
  -4   2  11        0.98        7.29      4.33 o 
  -2   2  11    18338.74    19763.18    285.21 o 
   0   2  11      468.39      471.96     21.61 o 
   2   2  11     1289.64     1462.58     55.50 o 
   4   2  11      590.14      584.54     31.67 o 
   6   2  11     9808.99    10526.54    271.55 o 
   8   2  11     3813.70     3607.04    100.27 o 
  10   2  11     1567.86     1373.07     39.41 o 
  12   2  11      193.18      146.77     15.86 o 
  14   2  11        2.37       -1.57      7.57 o 
  16   2  11     1190.07     1191.73     49.31 o 
  18   2  11      191.61      162.32     25.29 o 
  20   2  11       86.22       92.28     21.18 o 
  22   2  11      282.40      254.43     34.42 o 
  24   2  11      261.35      305.52     66.27 o 
 -27   3  11       29.73       43.51     18.30 o 
 -25   3  11      279.78      231.17     54.41 o 
 -23   3  11     2395.94     2707.21     96.37 o 
 -21   3  11      396.12      420.56     28.46 o 
 -19   3  11        0.85       -6.81      9.03 o 
 -17   3  11       63.83       73.55     13.37 o 
 -15   3  11     2776.28     2732.19     79.53 o 
 -13   3  11     1987.69     1651.06     40.34 o 
 -11   3  11       12.20       27.58      6.67 o 
  -9   3  11     3204.08     3309.46     82.08 o 
  -7   3  11     2958.43     3648.79     72.36 o 
  -5   3  11     1250.16     1369.02     34.89 o 
  -3   3  11     1548.81     1990.23     44.42 o 
  -1   3  11     8551.96     9535.37    144.53 o 
   1   3  11     3101.26     3125.04     54.98 o 
   3   3  11      258.92      365.52     16.28 o 
   5   3  11      106.17       93.49     10.80 o 
   7   3  11       34.41       11.85      6.02 o 
   9   3  11     1638.11     1424.76     59.04 o 
  11   3  11      203.72      276.79     18.34 o 
  13   3  11       28.78       25.77      8.65 o 
  15   3  11     1700.85     1600.40     77.94 o 
  17   3  11     2561.14     2630.43     82.22 o 
  19   3  11       90.33       69.45     27.91 o 
  21   3  11      576.89      483.16     42.86 o 
  23   3  11       33.16       51.26     26.71 o 
 -26   4  11       64.75       96.55     21.70 o 
 -24   4  11     1242.64     1372.76     75.38 o 
 -22   4  11       82.65       88.43     17.92 o 
 -20   4  11       98.79      111.04     25.24 o 
 -18   4  11     1697.20     1629.21     67.67 o 
 -16   4  11      100.01       86.78     19.67 o 
 -14   4  11      764.84      690.98     33.00 o 
 -12   4  11    16205.40    16485.12    310.05 o 
 -10   4  11        0.11       19.60      7.02 o 
  -8   4  11     1564.64     1507.93     39.36 o 
  -6   4  11     4272.02     5407.77    101.13 o 
  -4   4  11    10131.76    11821.77    198.66 o 
  -2   4  11    12645.63    13222.11    197.36 o 
   0   4  11     2874.68     2717.38     50.42 o 
   2   4  11     1347.51     1000.41     24.54 o 
   4   4  11       50.53       66.34      9.51 o 
   6   4  11     7017.57     7321.17    133.24 o 
   8   4  11        9.34        2.66      6.73 o 
  10   4  11    14427.44    14464.67    247.38 o 
  12   4  11     2729.36     2489.38     62.41 o 
  14   4  11     1906.95     1669.00    102.58 o 
  16   4  11      245.43      230.77     22.56 o 
  18   4  11     7629.71     8060.03    193.65 o 
  20   4  11      619.99      557.16     97.70 o 
  22   4  11      342.17      356.46     40.28 o 
  24   4  11       30.70       99.88     46.88 o 
 -27   5  11        1.58      -15.19     15.25 o 
 -25   5  11      679.92      654.14     46.04 o 
 -23   5  11       67.27       76.35     17.60 o 
 -21   5  11     1367.48     1421.65     60.46 o 
 -19   5  11      194.32      247.56     26.64 o 
 -17   5  11       18.68       32.99     12.32 o 
 -15   5  11     1065.45      947.02     40.72 o 
 -13   5  11      851.58      761.27     35.29 o 
 -11   5  11     8998.92     8892.58    182.13 o 
  -9   5  11     7003.13     7210.01    180.70 o 
  -7   5  11      122.71       96.69     11.35 o 
  -5   5  11      373.08      328.16     17.28 o 
  -3   5  11       17.67       27.00      7.61 o 
  -1   5  11      322.93      266.62     19.96 o 
   1   5  11      150.70      146.60     10.61 o 
   3   5  11      348.88      291.11     13.38 o 
   5   5  11       29.44       41.52      9.36 o 
   7   5  11       20.37       -1.82      6.85 o 
   9   5  11      578.19      547.87     25.41 o 
  11   5  11        0.11        3.70      8.92 o 
  13   5  11      114.29      134.58     19.34 o 
  15   5  11      659.01      553.30     33.35 o 
  17   5  11      653.68      581.96     35.37 o 
  19   5  11       28.22       60.10     17.71 o 
  21   5  11      312.15      376.50     39.56 o 
  23   5  11       93.48      149.56     29.38 o 
 -26   6  11      100.19      126.86     25.65 o 
 -24   6  11      755.41      752.25     47.08 o 
 -22   6  11       50.62       60.91     16.67 o 
 -20   6  11     1821.59     1830.71     66.73 o 
 -18   6  11     3186.27     3193.24     92.27 o 
 -16   6  11     1268.48     1200.29     48.92 o 
 -14   6  11       13.90       21.11     10.32 o 
 -12   6  11     1078.38      974.96     40.67 o 
 -10   6  11        0.38       19.72      9.73 o 
  -8   6  11      217.09      271.64     22.17 o 
  -6   6  11     1174.20     1093.59     34.49 o 
  -4   6  11     2675.48     2804.92     63.83 o 
  -2   6  11       56.70       47.53      9.79 o 
   0   6  11     2087.89     1950.41     42.50 o 
   2   6  11     3414.37     3139.65     60.70 o 
   4   6  11     2302.50     2029.83     51.97 o 
   6   6  11        8.30        3.42      7.23 o 
   8   6  11      574.00      581.82     26.35 o 
  10   6  11    13417.02    14003.89    273.85 o 
  12   6  11        6.50        7.12     10.60 o 
  14   6  11        0.30       28.48     11.32 o 
  16   6  11        2.11       25.69     12.26 o 
  18   6  11       21.89        4.49     12.74 o 
  20   6  11     2562.68     2978.25     94.95 o 
  22   6  11       27.80       57.52     19.52 o 
 -25   7  11       26.50       -2.12     15.70 o 
 -23   7  11        1.94       10.60     19.91 o 
 -21   7  11     1035.52      953.58     48.71 o 
 -19   7  11      433.70      430.27     31.31 o 
 -17   7  11      297.76      280.66     27.55 o 
 -15   7  11      950.54      777.88     39.58 o 
 -13   7  11       11.97       19.19     10.80 o 
 -11   7  11     2671.29     2737.57     78.10 o 
  -9   7  11     5407.26     5289.61    123.28 o 
  -7   7  11     1232.22     1173.78     48.87 o 
  -5   7  11     2364.23     2099.41     97.70 o 
  -3   7  11     3479.75     3376.09     75.22 o 
  -1   7  11     3262.34     3072.77     69.91 o 
   1   7  11      723.91      796.14     29.57 o 
   3   7  11     5397.42     5475.12    108.59 o 
   5   7  11     1002.06      817.72     63.42 o 
   7   7  11     1425.81     1456.81     45.05 o 
   9   7  11     1881.24     1927.58     62.24 o 
  11   7  11      379.12      359.73     27.41 o 
  13   7  11      439.13      454.09     30.64 o 
  15   7  11       80.33       62.06     18.79 o 
  17   7  11      205.19      280.96     29.19 o 
  19   7  11      507.77      476.66     36.10 o 
  21   7  11      469.04      645.21     42.41 o 
 -24   8  11      954.04     1134.22     67.31 o 
 -22   8  11      584.30      605.01     39.12 o 
 -20   8  11      969.50      974.57     48.99 o 
 -18   8  11     2452.68     2497.53     82.75 o 
 -16   8  11        5.74        1.28     11.39 o 
 -14   8  11      588.21      521.25     32.57 o 
 -12   8  11        8.10       -2.50     10.42 o 
 -10   8  11     3954.90     3822.44    100.47 o 
  -8   8  11        9.33       36.08     11.60 o 
  -6   8  11      129.69      132.22     17.93 o 
  -4   8  11      171.85      185.62     17.89 o 
  -2   8  11      905.36      887.42     37.07 o 
   0   8  11     4836.87     4634.24    130.95 o 
   2   8  11    12077.37    13544.01    311.77 o 
   4   8  11     5078.65     4482.17    111.06 o 
   6   8  11        4.35       26.99      9.48 o 
   8   8  11      130.48      112.89     17.43 o 
  10   8  11       10.06       -6.94      8.67 o 
  12   8  11      644.40      590.27     35.27 o 
  14   8  11       28.26       29.21     14.13 o 
  16   8  11      358.10      342.77     31.95 o 
  18   8  11       20.80       34.97     16.69 o 
  20   8  11        1.30       -3.54     19.18 o 
 -21   9  11       73.16      138.74     23.26 o 
 -19   9  11      949.79      956.59     49.37 o 
 -17   9  11      865.36      877.48     48.49 o 
 -15   9  11        0.55        2.56     11.96 o 
 -13   9  11      585.71      603.14     36.22 o 
 -11   9  11      787.37      807.16     54.62 o 
  -9   9  11        1.93       16.18     10.88 o 
  -7   9  11     2378.73     2214.90     85.94 o 
  -5   9  11      177.68      142.15     20.08 o 
  -3   9  11       17.45       32.25     10.68 o 
  -1   9  11      495.55      462.13     25.02 o 
   1   9  11      314.09      316.35     24.75 o 
   3   9  11       13.82       27.04     11.71 o 
   5   9  11       95.31       93.24     19.57 o 
   7   9  11      181.57      137.01     22.37 o 
   9   9  11     1113.74     1128.52     57.59 o 
  11   9  11       31.56       14.35     12.84 o 
  13   9  11     2887.14     3301.68    102.23 o 
  15   9  11       56.30       62.16     24.97 o 
  17   9  11       32.13       56.81     19.57 o 
  19   9  11        0.38       51.17     31.21 o 
 -20  10  11        0.02        5.22     21.71 o 
 -18  10  11      557.86      570.05     64.45 o 
 -16  10  11      304.20      292.07     30.35 o 
 -14  10  11        9.19       29.58     13.06 o 
 -12  10  11      459.60      451.35     32.07 o 
 -10  10  11      191.59      185.52     24.82 o 
  -8  10  11       52.92       68.47     15.44 o 
  -6  10  11     1255.69     1194.41     95.46 o 
  -4  10  11     1347.39     1335.32     52.46 o 
  -2  10  11        0.67        0.70     10.76 o 
   0  10  11        3.19       18.26     11.85 o 
   2  10  11     1583.40     1602.21     59.40 o 
   4  10  11       81.89       25.52     13.74 o 
   6  10  11        0.01        3.37     14.21 o 
   8  10  11      316.48      310.68     31.62 o 
  10  10  11       33.38       35.64     17.52 o 
  12  10  11      435.07      461.07     38.31 o 
  14  10  11      125.47       15.13     47.05 o 
  16  10  11      230.39      392.83     57.46 o 
 -17  11  11       30.00       73.30     21.55 o 
 -15  11  11      435.67      439.00     33.98 o 
 -13  11  11      363.73      322.69     31.63 o 
 -11  11  11       20.72       19.40     12.40 o 
  -9  11  11     1703.73     1553.29     66.01 o 
  -7  11  11      268.25      257.86     26.86 o 
  -5  11  11        1.90       12.68     12.64 o 
  -3  11  11      368.22      355.13     33.58 o 
  -1  11  11     1032.97      998.84     46.15 o 
   1  11  11      321.68      328.84     27.17 o 
   3  11  11        9.29       37.30     15.69 o 
   5  11  11     1120.26     1132.59     59.52 o 
   7  11  11       26.29       22.03     17.97 o 
   9  11  11        3.99        8.22     16.03 o 
  11  11  11       83.87       67.69     30.06 o 
  13  11  11      644.08      781.46     69.16 o 
 -14  12  11      998.91     1079.77     54.57 o 
 -12  12  11      209.22      215.21     28.51 o 
 -10  12  11        5.24       27.45     20.51 o 
  -8  12  11       76.71       95.68     25.80 o 
  -6  12  11       49.74       47.62     17.43 o 
  -4  12  11      360.56      358.45     35.33 o 
  -2  12  11      193.35      215.66     39.55 o 
   0  12  11        2.14       12.00     15.23 o 
   2  12  11      636.06      590.72     44.64 o 
   4  12  11      319.12      413.16     36.07 o 
   6  12  11      932.53     1004.15     74.70 o 
   8  12  11      344.81      432.86     61.89 o 
  10  12  11      351.71      394.16     52.05 o 
  12  12  11      208.08      127.50     38.47 o 
 -11  13  11      108.64       79.96     23.46 o 
  -9  13  11       60.38       75.32     19.37 o 
  -7  13  11      189.73      211.83     31.48 o 
  -5  13  11        1.14        3.06     16.20 o 
  -3  13  11       20.19       31.13     19.17 o 
  -1  13  11       26.54      -10.14     17.10 o 
   1  13  11      506.13      525.80     76.56 o 
   3  13  11        0.15        6.41     23.44 o 
   5  13  11       24.49       16.08     27.95 o 
   7  13  11       54.72       60.49     28.47 o 
 -28   0  12     3521.22     4649.55    256.66 o 
 -26   0  12     1102.93     1087.01    102.87 o 
 -24   0  12      413.85      341.06     38.60 o 
 -22   0  12      605.00      521.20     44.64 o 
 -20   0  12     1521.78     1354.94     71.28 o 
 -18   0  12     6898.38     8548.04    248.88 o 
 -16   0  12      997.98      792.24     37.56 o 
 -14   0  12     5273.20     5639.32    138.13 o 
 -12   0  12     7922.84     8484.05    191.58 o 
 -10   0  12      194.41      169.39     16.09 o 
  -8   0  12     1473.57     1464.57     45.79 o 
  -6   0  12     2782.07     2308.28    100.39 o 
  -4   0  12     3827.00     3537.09    200.52 o 
  -2   0  12    19044.45    19578.95    431.10 o 
   0   0  12    20816.33    23153.62    470.05 o 
   2   0  12    12587.99    13916.34    290.23 o 
   4   0  12     2785.32     2743.68    119.88 o 
   6   0  12      113.62       31.96      9.00 o 
   8   0  12     5818.59     5519.09    130.30 o 
  10   0  12     1240.23     1033.94     39.38 o 
  12   0  12      746.25      649.12     43.55 o 
  14   0  12     4727.80     4828.91    163.61 o 
  16   0  12     1063.98     1041.09     62.46 o 
  18   0  12     1297.72     1223.38     71.17 o 
  20   0  12      544.07      487.35     65.09 o 
  22   0  12     2266.08     2007.74    147.39 o 
  24   0  12      256.23      348.06     72.17 o 
 -29   1  12        0.85        1.85     26.14 o 
 -27   1  12      181.79      190.08     30.11 o 
 -25   1  12       89.40      142.67     26.95 o 
 -23   1  12     4249.41     3993.04    123.06 o 
 -21   1  12      138.58      163.75     20.71 o 
 -19   1  12      488.02      372.05     25.64 o 
 -17   1  12     1340.49     1310.91     49.57 o 
 -15   1  12        2.41       19.89      6.95 o 
 -13   1  12     2163.41     2417.62     50.29 o 
 -11   1  12     2451.58     2496.00     49.81 o 
  -9   1  12     1544.73     1448.68     32.75 o 
  -7   1  12      512.41      423.20     20.69 o 
  -5   1  12     2440.58     2762.65     61.85 o 
  -3   1  12      809.06      569.86     16.69 o 
  -1   1  12     3669.97     4845.02     72.14 o 
   1   1  12    67038.59    75154.89   1053.12 o 
   3   1  12     3258.83     2747.20     49.27 o 
   5   1  12     3606.78     3857.44     75.21 o 
   7   1  12      933.16     1030.20     37.13 o 
   9   1  12     3383.31     3228.41     70.51 o 
  11   1  12     1443.92     1374.00     39.64 o 
  13   1  12     1715.21     1706.51     70.31 o 
  15   1  12     2139.58     2108.93     65.86 o 
  17   1  12      560.66      529.99     35.37 o 
  19   1  12      959.74      787.45     51.73 o 
  21   1  12     1218.35     1191.92     76.31 o 
  23   1  12      237.71      166.16     33.97 o 
 -28   2  12       10.48       35.42     21.25 o 
 -26   2  12      848.53      903.72     53.38 o 
 -24   2  12      302.76      274.78     30.86 o 
 -22   2  12      507.34      406.27     34.79 o 
 -20   2  12     2499.35     2405.27     75.84 o 
 -18   2  12     2163.81     2427.65     61.95 o 
 -16   2  12      415.51      359.06     23.26 o 
 -14   2  12       40.98       42.50     16.16 o 
 -12   2  12     2930.96     2908.68     56.63 o 
 -10   2  12     2658.54     2670.08     55.68 o 
  -8   2  12     3073.73     3433.68     61.09 o 
  -6   2  12     2023.34     2056.84     40.22 o 
  -4   2  12     5350.64     5708.81     91.48 o 
  -2   2  12     2710.30     3277.33     57.02 o 
   0   2  12     3920.63     3477.89     59.82 o 
   2   2  12     7490.29     7908.24    192.47 o 
   4   2  12    17480.36    20545.30    386.95 o 
   6   2  12     1177.21     1194.99     33.82 o 
   8   2  12       86.70       54.90      9.63 o 
  10   2  12     1009.38      759.59     45.44 o 
  12   2  12     1209.09     1100.33     49.16 o 
  14   2  12       83.43       80.76     15.87 o 
  16   2  12     3529.91     3276.88    105.54 o 
  18   2  12       85.50       75.33     24.20 o 
  20   2  12       11.96       10.46     12.88 o 
  22   2  12      102.84       76.92     21.42 o 
  24   2  12       34.44        5.42     21.39 o 
 -27   3  12       10.24       57.22     20.65 o 
 -25   3  12      254.76      208.10     31.98 o 
 -23   3  12       89.40       89.41     19.84 o 
 -21   3  12      608.91      525.50     31.93 o 
 -19   3  12        8.39       17.28     11.15 o 
 -17   3  12      416.32      394.92     25.79 o 
 -15   3  12      485.88      417.94     25.13 o 
 -13   3  12      474.97      441.95     19.37 o 
 -11   3  12      822.91      710.49     21.67 o 
  -9   3  12     2562.03     2856.33     55.83 o 
  -7   3  12     1980.96     1744.54     42.32 o 
  -5   3  12     2365.56     2570.70     55.11 o 
  -3   3  12      105.58      161.90      9.22 o 
  -1   3  12     1123.21     1157.87     26.56 o 
   1   3  12        3.14        5.41      5.28 o 
   3   3  12      565.99      580.83     28.13 o 
   5   3  12        0.94       12.41      6.26 o 
   7   3  12       24.27       39.00      9.01 o 
   9   3  12      460.26      436.11     21.33 o 
  11   3  12       12.89       12.78      8.05 o 
  13   3  12      120.72      105.72     13.08 o 
  15   3  12     2269.24     2265.50     84.95 o 
  17   3  12      185.97      166.63     24.47 o 
  19   3  12     1019.42     1038.86     82.18 o 
  21   3  12       58.43       41.66     17.48 o 
  23   3  12       28.29       24.15     21.82 o 
 -26   4  12      360.39      396.12     48.69 o 
 -24   4  12      145.97      123.29     23.89 o 
 -22   4  12      424.93      355.04     28.17 o 
 -20   4  12      541.23      478.42     30.71 o 
 -18   4  12      246.69      250.15     21.88 o 
 -16   4  12        6.34        6.15      8.89 o 
 -14   4  12      777.61      799.67     43.71 o 
 -12   4  12      406.43      543.30     28.65 o 
 -10   4  12     1020.01      904.84     29.61 o 
  -8   4  12      402.57      451.03     19.94 o 
  -6   4  12      510.64      720.50     28.88 o 
  -4   4  12      410.47      429.09     25.25 o 
  -2   4  12      109.55      140.97     12.30 o 
   0   4  12        0.04       10.70      4.66 o 
   2   4  12      292.83      288.59     11.96 o 
   4   4  12      142.29      182.46     14.54 o 
   6   4  12       65.07      118.89     13.17 o 
   8   4  12       20.84       14.00      7.95 o 
  10   4  12     2846.39     2911.45     68.46 o 
  12   4  12      639.89      468.45     29.68 o 
  14   4  12        0.00       17.78      9.28 o 
  16   4  12      141.69      149.73     33.44 o 
  18   4  12      512.42      437.24     42.80 o 
  20   4  12        0.06      -15.02     15.02 o 
  22   4  12        9.53      -12.47     18.66 o 
 -27   5  12       35.90       25.72     26.13 o 
 -25   5  12      150.94      130.51     25.77 o 
 -23   5  12       39.65       18.59     16.05 o 
 -21   5  12     1174.00     1136.62     50.60 o 
 -19   5  12       38.84       63.82     15.26 o 
 -17   5  12     1257.28     1223.33     48.96 o 
 -15   5  12      179.24      132.22     18.97 o 
 -13   5  12     4905.87     4818.21    114.45 o 
 -11   5  12     1324.03     1304.46     59.61 o 
  -9   5  12        2.28       15.49      7.89 o 
  -7   5  12     1818.52     1852.25     56.63 o 
  -5   5  12      185.43      174.89     13.83 o 
  -3   5  12     1017.82     1051.29     31.94 o 
  -1   5  12     1960.79     1905.11     42.19 o 
   1   5  12      119.38       65.85      8.33 o 
   3   5  12       70.72       70.38     10.72 o 
   5   5  12        8.09        4.05      7.13 o 
   7   5  12      648.52      622.83     23.78 o 
   9   5  12      347.99      320.27     18.32 o 
  11   5  12       63.75       81.47     13.59 o 
  13   5  12       92.75       95.21     19.47 o 
  15   5  12     1817.20     1758.65     62.25 o 
  17   5  12      676.14      659.46     44.82 o 
  19   5  12      989.72      957.32     55.63 o 
  21   5  12      170.67      198.32     33.00 o 
  23   5  12      116.81      104.82     29.27 o 
 -26   6  12       35.04       35.63     23.42 o 
 -24   6  12       93.22       97.20     20.89 o 
 -22   6  12      795.77      752.07     42.07 o 
 -20   6  12      148.95      160.02     22.51 o 
 -18   6  12      534.24      505.44     32.85 o 
 -16   6  12        0.18      -14.53     16.11 o 
 -14   6  12       11.34        5.33     10.42 o 
 -12   6  12        0.02       -3.67      8.74 o 
 -10   6  12     1100.74     1035.40     41.17 o 
  -8   6  12      216.12      260.72     22.19 o 
  -6   6  12      433.54      425.21     21.07 o 
  -4   6  12      856.98      962.41     32.15 o 
  -2   6  12      131.89      120.84     13.36 o 
   0   6  12      197.59      208.57     13.09 o 
   2   6  12     1591.90     1543.89     42.71 o 
   4   6  12     3104.68     3116.05     70.57 o 
   6   6  12     2497.04     2560.34     62.45 o 
   8   6  12      999.97     1039.65     36.84 o 
  10   6  12      203.21      237.27     23.95 o 
  12   6  12      301.79      227.44     24.52 o 
  14   6  12        0.70       23.88     11.97 o 
  16   6  12      279.44      306.34     28.19 o 
  18   6  12        3.71       18.30     12.93 o 
  20   6  12      368.33      445.77     40.74 o 
  22   6  12       99.53      128.85     29.33 o 
 -25   7  12      373.55      398.54     37.50 o 
 -23   7  12      179.90      192.87     25.39 o 
 -21   7  12      265.55      257.67     29.95 o 
 -19   7  12      432.63      445.33     32.90 o 
 -17   7  12     1268.33     1231.68     52.22 o 
 -15   7  12     1344.43     1205.62     49.97 o 
 -13   7  12      742.11      759.62     51.11 o 
 -11   7  12        0.65        0.56     11.34 o 
  -9   7  12     2656.25     2461.17     75.06 o 
  -7   7  12      512.45      467.20     27.40 o 
  -5   7  12       43.79       24.30      9.42 o 
  -3   7  12      754.50      700.71     30.41 o 
  -1   7  12       90.95       99.70     13.36 o 
   1   7  12     2437.10     2050.49     66.11 o 
   3   7  12      153.42      190.60     16.88 o 
   5   7  12      142.68       96.87     14.22 o 
   7   7  12     1306.33     1373.04     43.89 o 
   9   7  12     2015.51     1992.70     64.39 o 
  11   7  12       27.26       30.11     12.34 o 
  13   7  12       79.79       70.69     15.79 o 
  15   7  12       29.15       48.77     15.41 o 
  17   7  12       74.73       83.11     20.05 o 
  19   7  12      126.66      200.64     32.18 o 
  21   7  12      369.13      576.36     49.50 o 
 -24   8  12      147.14      149.82     27.31 o 
 -22   8  12        0.39       20.00     25.17 o 
 -20   8  12        0.20       -2.20     11.79 o 
 -18   8  12       78.73      112.27     20.18 o 
 -16   8  12        9.32       24.97     12.02 o 
 -14   8  12      725.18      626.37     35.74 o 
 -12   8  12      160.66      131.47     19.17 o 
 -10   8  12     1236.48     1156.29     47.39 o 
  -8   8  12     1316.16     1145.65     46.51 o 
  -6   8  12     3942.13     3940.17     99.60 o 
  -4   8  12      221.13      240.36     19.10 o 
  -2   8  12       46.82       47.47     11.35 o 
   0   8  12      747.04      765.80     36.55 o 
   2   8  12        5.68        0.50      9.14 o 
   4   8  12      263.30      254.66     24.12 o 
   6   8  12        3.82        1.68      9.16 o 
   8   8  12      437.81      381.63     27.31 o 
  10   8  12        1.18       -8.90      9.93 o 
  12   8  12      878.55      782.14     49.26 o 
  14   8  12      773.75      685.54     38.90 o 
  16   8  12      387.49      425.79     32.37 o 
  18   8  12     2437.04     2746.52    141.95 o 
  20   8  12     1056.84     1166.57     58.44 o 
 -21   9  12        0.52       15.81     15.57 o 
 -19   9  12      584.24      595.27     39.65 o 
 -17   9  12       12.85       29.33     15.59 o 
 -15   9  12     1575.69     1471.71     60.23 o 
 -13   9  12      128.75       88.80     17.16 o 
 -11   9  12      184.98      205.45     24.64 o 
  -9   9  12        3.75        4.66     11.83 o 
  -7   9  12      470.00      415.30     27.67 o 
  -5   9  12     3448.10     3573.74     95.24 o 
  -3   9  12     3181.37     3229.40     78.33 o 
  -1   9  12      287.68      193.69     21.73 o 
   1   9  12      896.14      711.43     36.54 o 
   3   9  12      379.59      340.33     25.88 o 
   5   9  12      395.93      384.46     26.77 o 
   7   9  12     1354.14     1277.77     60.62 o 
   9   9  12      260.06      239.24     30.43 o 
  11   9  12      336.90      311.70     31.78 o 
  13   9  12      926.67      901.59     46.09 o 
  15   9  12     1089.47     1090.96     51.68 o 
  17   9  12       13.07      -14.90     14.90 o 
 -20  10  12      882.24      814.46     47.85 o 
 -18  10  12      931.90     1009.19     52.13 o 
 -16  10  12        3.11       43.24     17.69 o 
 -14  10  12      202.87      233.90     27.62 o 
 -12  10  12      481.93      476.51     33.37 o 
 -10  10  12       33.20       28.58     13.39 o 
  -8  10  12        0.90        9.80     11.53 o 
  -6  10  12        0.18       17.34     22.99 o 
  -4  10  12      514.49      446.97     29.98 o 
  -2  10  12      301.08      242.81     26.31 o 
   0  10  12     1284.17     1154.15     54.91 o 
   2  10  12        5.03       28.86     12.92 o 
   4  10  12     1724.08     1658.97     71.97 o 
   6  10  12        6.92        7.46     13.89 o 
   8  10  12       31.22       71.91     18.48 o 
  10  10  12      339.11      340.93     32.73 o 
  12  10  12      129.13      195.33     30.05 o 
  14  10  12       58.86      105.81     22.77 o 
  16  10  12     1173.02     1433.58     94.86 o 
 -17  11  12       52.94       42.26     17.81 o 
 -15  11  12        0.73       20.39     15.16 o 
 -13  11  12       41.96       44.45     14.53 o 
 -11  11  12       13.73       18.85     13.78 o 
  -9  11  12      124.40      107.69     20.02 o 
  -7  11  12      108.46       95.75     18.52 o 
  -5  11  12       45.41       68.67     18.25 o 
  -3  11  12     1286.26     1360.85     94.51 o 
  -1  11  12       45.10       29.33     19.57 o 
   1  11  12      647.82      578.72     35.56 o 
   3  11  12      116.25      140.56     25.17 o 
   5  11  12       25.71       23.55     25.19 o 
   7  11  12      751.19      866.25     52.28 o 
   9  11  12      180.49      209.76     30.77 o 
  11  11  12      273.72      313.12     51.57 o 
  13  11  12      113.38      146.52     48.73 o 
 -14  12  12     1162.20     1349.47     63.62 o 
 -12  12  12       23.95       52.63     17.83 o 
 -10  12  12        9.09       -5.73     12.59 o 
  -8  12  12      156.83      117.19     22.73 o 
  -6  12  12       32.61       30.03     27.50 o 
  -4  12  12      128.24      105.59     43.00 o 
  -2  12  12       35.20       40.51     23.92 o 
   0  12  12       11.13       10.67     18.71 o 
   2  12  12      252.93      350.62     37.36 o 
   4  12  12        3.24       -6.30     19.74 o 
   6  12  12       78.59       81.51     31.86 o 
   8  12  12        0.76       11.64     26.48 o 
  10  12  12     1857.26     2367.19    126.43 o 
 -11  13  12       65.23       44.84     20.48 o 
  -9  13  12      105.95      128.22     26.40 o 
  -7  13  12      502.03      507.75     42.86 o 
  -5  13  12      170.25      223.41     32.67 o 
  -3  13  12     1486.68     1594.80     75.58 o 
  -1  13  12      218.12      253.39     42.32 o 
   1  13  12      146.82       78.75     30.16 o 
   3  13  12      641.66      712.38     64.71 o 
   5  13  12      224.97      216.19     44.95 o 
   7  13  12     1209.23     1346.99     92.13 o 
 -27   1  13       65.65       71.27     22.47 o 
 -25   1  13      546.51      527.71     39.65 o 
 -23   1  13       18.48       -9.94     13.15 o 
 -21   1  13     1790.48     1771.37     59.75 o 
 -19   1  13      109.34      112.19     17.83 o 
 -17   1  13      436.21      397.85     21.98 o 
 -15   1  13      416.92      356.64     23.98 o 
 -13   1  13      305.66      278.13     15.46 o 
 -11   1  13      323.24      299.17     14.53 o 
  -9   1  13      132.27      260.94     13.02 o 
  -7   1  13        9.21       10.12      5.29 o 
  -5   1  13        2.88        7.12      5.61 o 
  -3   1  13     6301.69     6503.11    102.84 o 
  -1   1  13     3278.00     3252.01     57.19 o 
   1   1  13    15056.07    16692.60    244.44 o 
   3   1  13     1789.07     1961.20     38.48 o 
   5   1  13     6327.92     6521.05    126.41 o 
   7   1  13      149.28      155.83     10.53 o 
   9   1  13      772.88      757.93     34.40 o 
  11   1  13      351.08      278.82     17.31 o 
  13   1  13       56.21       26.54     10.32 o 
  15   1  13        3.64       20.04     10.92 o 
  17   1  13        4.88       15.33      9.42 o 
  19   1  13       65.01       44.14     16.74 o 
  21   1  13      280.20      318.73     84.32 o 
  23   1  13        2.96       -3.10     17.49 o 
 -28   2  13      889.51     1000.17     59.17 o 
 -26   2  13      470.97      555.07     42.65 o 
 -24   2  13       65.70       60.67     38.71 o 
 -22   2  13        0.84        4.77     12.16 o 
 -20   2  13      840.56      659.88     34.56 o 
 -18   2  13       46.97       30.93     11.68 o 
 -16   2  13      718.45      908.51     45.03 o 
 -14   2  13      791.10      649.75     25.95 o 
 -12   2  13      155.24      125.72     11.06 o 
 -10   2  13       77.18       84.63      9.13 o 
  -8   2  13     1802.57     2073.60     53.52 o 
  -6   2  13     2421.26     2364.81     47.01 o 
  -4   2  13    19639.09    22415.81    324.24 o 
  -2   2  13      854.47      778.94     20.84 o 
   0   2  13        1.89       40.98      6.05 o 
   2   2  13     3106.51     3364.54     67.63 o 
   4   2  13      168.20      121.16     11.55 o 
   6   2  13      438.54      341.97     17.48 o 
   8   2  13     1102.26     1107.37     38.43 o 
  10   2  13      291.11      179.65     15.76 o 
  12   2  13     1251.49     1310.52     54.63 o 
  14   2  13     1872.48     1744.73     61.53 o 
  16   2  13      197.35      165.63     26.78 o 
  18   2  13       36.08       39.18     15.76 o 
  20   2  13      392.74      362.31     42.91 o 
  22   2  13        6.77       43.22     19.89 o 
  24   2  13      126.20      127.71     26.83 o 
 -27   3  13      210.18      210.54     40.84 o 
 -25   3  13      140.60      174.65     28.68 o 
 -23   3  13        1.04       11.03     14.37 o 
 -21   3  13      425.65      436.18     28.83 o 
 -19   3  13        9.37       -9.12      9.12 o 
 -17   3  13      274.17      250.40     21.32 o 
 -15   3  13       31.24       10.86      7.90 o 
 -13   3  13        0.01       -1.09     10.22 o 
 -11   3  13     3073.66     3006.75     57.56 o 
  -9   3  13     8241.88     8552.91    183.89 o 
  -7   3  13     2635.33     2502.38     55.61 o 
  -5   3  13      110.74      104.87     11.15 o 
  -3   3  13     1637.86     1492.12     32.00 o 
  -1   3  13      672.74      554.54     17.18 o 
   1   3  13        9.46       21.13      4.74 o 
   3   3  13     4349.16     4299.02     95.47 o 
   5   3  13      369.71      278.42     15.69 o 
   7   3  13     7619.27     7449.65    136.52 o 
   9   3  13      116.70      117.34     14.36 o 
  11   3  13       92.54       62.07     17.64 o 
  13   3  13     2392.40     2457.43     86.59 o 
  15   3  13        5.04       10.13     10.87 o 
  17   3  13      547.17      503.40     38.15 o 
  19   3  13      889.80      892.99     52.21 o 
  21   3  13      222.64      236.06     28.23 o 
  23   3  13      227.47      237.87     45.78 o 
 -26   4  13      193.68      195.59     31.00 o 
 -24   4  13        6.14       24.53     15.72 o 
 -22   4  13      396.14      421.33     29.83 o 
 -20   4  13       72.49       56.97     16.70 o 
 -18   4  13       36.58       32.67     11.87 o 
 -16   4  13     1169.76     1115.75     44.42 o 
 -14   4  13     5919.98     5802.34    145.46 o 
 -12   4  13        5.60        1.69      9.84 o 
 -10   4  13       91.89       54.64     10.11 o 
  -8   4  13      709.06      819.91     39.46 o 
  -6   4  13     2468.14     2613.90     58.46 o 
  -4   4  13     1119.79     1133.73     33.57 o 
  -2   4  13     1050.61     1062.86     26.00 o 
   0   4  13     1333.48     1258.77     29.38 o 
   2   4  13     2018.74     1847.35     45.45 o 
   4   4  13      303.48      383.79     18.96 o 
   6   4  13     6872.66     7246.94    134.08 o 
   8   4  13      360.78      380.21     20.81 o 
  10   4  13     4747.83     4399.12     93.31 o 
  12   4  13      467.92      493.18     39.54 o 
  14   4  13     1825.25     1813.56     60.59 o 
  16   4  13       56.03       18.36     13.14 o 
  18   4  13     1146.80     1084.46     51.10 o 
  20   4  13      322.27      391.54     41.15 o 
  22   4  13       49.48       69.88     24.28 o 
 -27   5  13        5.63        1.77     17.54 o 
 -25   5  13      304.03      314.17     36.38 o 
 -23   5  13      279.16      280.74     28.14 o 
 -21   5  13      126.06      135.32     20.43 o 
 -19   5  13      772.05      701.66     37.08 o 
 -17   5  13      294.13      317.86     25.72 o 
 -15   5  13     1906.00     1742.21     59.40 o 
 -13   5  13     1644.21     1584.91     54.20 o 
 -11   5  13     5728.97     5477.65    160.30 o 
  -9   5  13     5012.02     5457.41    106.83 o 
  -7   5  13    12839.78    13807.17    252.63 o 
  -5   5  13     2171.57     2560.86     59.16 o 
  -3   5  13     3358.76     3409.07     71.95 o 
  -1   5  13      131.99      190.89     11.75 o 
   1   5  13      992.13     1061.89     27.88 o 
   3   5  13      370.62      242.94     16.32 o 
   5   5  13     8697.46     8531.91    156.48 o 
   7   5  13     6845.54     7074.78    134.13 o 
   9   5  13     2302.14     2470.57     62.70 o 
  11   5  13       47.92       50.73     11.18 o 
  13   5  13       88.33      106.96     16.84 o 
  15   5  13     2628.71     2507.17     77.96 o 
  17   5  13        4.86       15.18     13.16 o 
  19   5  13      996.00      891.22     55.99 o 
  21   5  13     1098.52     1323.72     71.47 o 
 -26   6  13       20.19       46.64     21.74 o 
 -24   6  13      106.09      141.85     22.91 o 
 -22   6  13      427.80      427.57     43.20 o 
 -20   6  13       50.75       73.20     18.45 o 
 -18   6  13      129.48      119.87     19.62 o 
 -16   6  13      456.09      481.24     30.80 o 
 -14   6  13      431.90      392.87     26.90 o 
 -12   6  13      295.22      270.07     23.00 o 
 -10   6  13       88.13       75.85     14.31 o 
  -8   6  13      556.71      537.04     23.94 o 
  -6   6  13     1468.60     1432.57     89.02 o 
  -4   6  13      463.43      410.29     20.56 o 
  -2   6  13      508.32      417.03     20.77 o 
   0   6  13     3724.22     3682.60     78.08 o 
   2   6  13        0.84        8.94      8.45 o 
   4   6  13     4318.41     4378.25    110.67 o 
   6   6  13      202.23      191.64     18.81 o 
   8   6  13      217.96      146.54     16.76 o 
  10   6  13     9807.27    10178.99    210.49 o 
  12   6  13       72.76       60.78     20.08 o 
  14   6  13      190.30      145.16     21.15 o 
  16   6  13       65.01       36.34     14.99 o 
  18   6  13      106.00      136.11     27.17 o 
  20   6  13        9.55       23.76     20.64 o 
 -25   7  13      310.32      249.58     31.28 o 
 -23   7  13     1373.21     1352.31    101.11 o 
 -21   7  13       88.76       91.90     19.83 o 
 -19   7  13      298.57      275.72     30.18 o 
 -17   7  13      620.15      581.97     35.07 o 
 -15   7  13       37.82       47.49     13.76 o 
 -13   7  13     3517.64     3289.17     91.65 o 
 -11   7  13      174.31      141.44     19.20 o 
  -9   7  13      769.32      651.15     33.21 o 
  -7   7  13     3494.92     3282.10     86.08 o 
  -5   7  13     2242.83     2114.20     82.42 o 
  -3   7  13     4693.27     4872.05    100.07 o 
  -1   7  13    15443.58    15457.42    287.23 o 
   1   7  13     1024.45      939.57     39.56 o 
   3   7  13       14.21       28.04     11.55 o 
   5   7  13     2001.17     1925.97     53.32 o 
   7   7  13     1574.68     1512.69     47.00 o 
   9   7  13     3712.90     3846.48    100.02 o 
  11   7  13        8.34        7.92     11.01 o 
  13   7  13       75.49      109.32     19.27 o 
  15   7  13      157.67      134.23     20.99 o 
  17   7  13       92.73       77.98     19.31 o 
  19   7  13       22.89       39.47     17.80 o 
 -22   8  13      396.68      358.36     33.48 o 
 -20   8  13      769.88      792.08     47.71 o 
 -18   8  13     1323.87     1334.26     74.04 o 
 -16   8  13      421.86      369.14     34.08 o 
 -14   8  13     1307.96     1266.72     52.82 o 
 -12   8  13      179.26      167.22     21.32 o 
 -10   8  13      485.57      516.93     35.93 o 
  -8   8  13      621.01      612.05     34.95 o 
  -6   8  13      125.38      178.03     21.40 o 
  -4   8  13      508.36      540.81     31.48 o 
  -2   8  13     4975.72     4925.77    103.60 o 
   0   8  13     3310.64     3497.59     92.69 o 
   2   8  13      724.93      763.71     37.87 o 
   4   8  13     1734.79     1537.98     55.29 o 
   6   8  13        1.34        9.46     11.14 o 
   8   8  13     2454.81     2210.95     71.71 o 
  10   8  13       24.48       50.03     14.28 o 
  12   8  13       72.25       68.95     17.64 o 
  14   8  13      203.22      237.59     27.75 o 
  16   8  13      917.75     1057.50     51.69 o 
  18   8  13      549.99      729.94     44.44 o 
 -21   9  13       78.87      112.89     22.82 o 
 -19   9  13     1487.28     1481.58     65.32 o 
 -17   9  13        4.65        1.85     14.55 o 
 -15   9  13      157.29      143.86     28.08 o 
 -13   9  13       52.30       24.12     15.63 o 
 -11   9  13     2420.22     2108.07     78.33 o 
  -9   9  13     1556.12     1355.96     53.57 o 
  -7   9  13     3206.24     3158.13     89.28 o 
  -5   9  13     1004.12     1042.55     44.06 o 
  -3   9  13       25.45       31.98     11.41 o 
  -1   9  13     1015.11      818.85     41.82 o 
   1   9  13       20.70       38.62     12.00 o 
   3   9  13      296.14      264.14     28.28 o 
   5   9  13      310.44      308.18     25.65 o 
   7   9  13       17.43       38.81     16.41 o 
   9   9  13      213.43      201.45     29.42 o 
  11   9  13        0.60        4.14     13.58 o 
  13   9  13        2.13        8.26     17.37 o 
  15   9  13      369.87      440.09     35.50 o 
  17   9  13      400.73      485.12     39.49 o 
 -20  10  13       32.55       69.99     19.64 o 
 -18  10  13      588.30      665.21     82.80 o 
 -16  10  13      123.63      168.50     23.88 o 
 -14  10  13       37.24       35.34     19.76 o 
 -12  10  13      593.99      604.97     37.76 o 
 -10  10  13     1048.73      835.72     64.83 o 
  -8  10  13       85.16       96.62     19.15 o 
  -6  10  13     1145.73     1076.38     50.72 o 
  -4  10  13     1948.08     1942.31     78.55 o 
  -2  10  13      152.84      181.54     29.16 o 
   0  10  13     1514.65     1559.20     79.30 o 
   2  10  13       74.24       69.76     15.65 o 
   4  10  13      705.22      707.54     45.16 o 
   6  10  13      538.30      530.35     39.56 o 
   8  10  13      397.84      395.51     35.43 o 
  10  10  13      370.91      346.19     34.82 o 
  12  10  13        7.67       31.37     16.49 o 
  14  10  13       21.17       19.58     17.11 o 
  16  10  13       28.41       72.17     32.71 o 
 -17  11  13       25.10        8.39     26.09 o 
 -15  11  13       76.02       76.97     19.68 o 
 -13  11  13        0.54       19.29     14.85 o 
 -11  11  13       19.61       10.75     13.74 o 
  -9  11  13       63.70       77.59     17.47 o 
  -7  11  13      649.96      643.33     37.80 o 
  -5  11  13     1458.35     1441.83     68.36 o 
  -3  11  13      138.31      126.19     21.96 o 
  -1  11  13      526.69      467.24     37.65 o 
   1  11  13       89.10      102.50     19.77 o 
   3  11  13      709.96      643.76     44.38 o 
   5  11  13      424.29      360.38     39.86 o 
   7  11  13        2.65        8.07     17.48 o 
   9  11  13       45.20       55.54     18.42 o 
  11  11  13      439.02      586.18     48.97 o 
  13  11  13        3.02       40.19     25.35 o 
 -14  12  13     1174.83     1255.21     60.35 o 
 -12  12  13      528.08      604.26     61.63 o 
 -10  12  13       15.18       19.73     17.38 o 
  -8  12  13      294.16      446.02     38.71 o 
  -6  12  13        1.89       26.65     22.50 o 
  -4  12  13       10.94       40.93     19.74 o 
  -2  12  13      481.15      349.16     34.11 o 
   0  12  13      293.59      295.69     35.59 o 
   2  12  13       16.95       22.21     14.30 o 
   4  12  13       85.82       91.59     20.95 o 
   6  12  13      420.97      435.29     39.85 o 
   8  12  13        0.37      -12.63     19.67 o 
  10  12  13       73.13      130.99     34.81 o 
  -9  13  13        0.00      -25.71     31.18 o 
  -7  13  13        1.21        5.50     17.39 o 
  -5  13  13      125.06      117.44     26.09 o 
  -3  13  13      556.71      506.15     41.06 o 
  -1  13  13      111.77      112.24     29.63 o 
   1  13  13      215.67      376.82     76.39 o 
   3  13  13      898.14     1014.83    105.56 o 
   5  13  13       54.26       79.38     30.90 o 
 -28   0  14       25.80       15.51     35.08 o 
 -26   0  14     5878.17     5896.76    298.14 o 
 -24   0  14     3575.91     3530.50    203.71 o 
 -22   0  14       24.88       37.19     19.92 o 
 -20   0  14      272.27      313.24     66.10 o 
 -18   0  14    19884.55    20656.46    664.58 o 
 -16   0  14     4149.24     4031.49    179.38 o 
 -14   0  14     3093.25     3011.74    140.54 o 
 -12   0  14     2296.34     2453.03     72.19 o 
 -10   0  14      635.11      683.69     30.88 o 
  -8   0  14    24016.67    26988.27    551.01 o 
  -6   0  14    15286.05    18275.34    378.40 o 
  -4   0  14    41785.22    44851.16   1078.99 o 
  -2   0  14     3009.41     2808.94     82.31 o 
   0   0  14     8314.00    10584.99    226.62 o 
   2   0  14    28439.02    33930.53    702.52 o 
   4   0  14      685.02      801.59     33.84 o 
   6   0  14     3954.68     4323.74    199.77 o 
   8   0  14     8096.82     7708.29    175.92 o 
  10   0  14     1082.35     1002.13     55.38 o 
  12   0  14     2263.95     2125.90    110.96 o 
  14   0  14     3360.56     3236.58    125.36 o 
  16   0  14      488.07      401.12     39.35 o 
  18   0  14     2272.76     2103.04    100.08 o 
  20   0  14        4.67       26.98     26.64 o 
  22   0  14      227.01      226.31     56.32 o 
  24   0  14     2237.34     2493.07    175.38 o 
 -27   1  14      367.18      366.48     47.38 o 
 -25   1  14       31.36       96.44     21.37 o 
 -23   1  14       53.99       59.42     15.95 o 
 -21   1  14      823.67      678.42     49.17 o 
 -19   1  14      499.10      426.30     26.64 o 
 -17   1  14     1258.68     1063.88     44.30 o 
 -15   1  14      495.38      413.39     19.06 o 
 -13   1  14       93.58      116.34     11.76 o 
 -11   1  14     2475.94     2288.64     53.57 o 
  -9   1  14     1084.94     1010.99     26.85 o 
  -7   1  14    10498.96    10943.82    166.93 o 
  -5   1  14    11055.79    12999.96    194.57 o 
  -3   1  14     8439.50     8868.28    160.51 o 
  -1   1  14     1136.91     1375.30     30.69 o 
   1   1  14      210.95      109.99     16.76 o 
   3   1  14     2764.23     3045.88     56.51 o 
   5   1  14      485.79      442.72     19.24 o 
   7   1  14     6041.10     5846.09    134.97 o 
   9   1  14      827.57      793.12     29.70 o 
  11   1  14     2338.23     2336.65     57.72 o 
  13   1  14     5352.37     5462.32    128.31 o 
  15   1  14      257.72      286.08     24.61 o 
  17   1  14     1669.92     1699.74     94.34 o 
  19   1  14       59.24       27.73     14.09 o 
  21   1  14      161.50      176.93     39.63 o 
  23   1  14       21.76       11.23     20.99 o 
 -28   2  14      169.65      283.84     37.53 o 
 -26   2  14     2273.15     2483.45     97.17 o 
 -24   2  14      355.28      361.17     32.73 o 
 -22   2  14        1.02        1.87     11.89 o 
 -20   2  14       51.38       60.42     13.86 o 
 -18   2  14     4604.11     4355.14    129.98 o 
 -16   2  14        9.92       16.51      8.93 o 
 -14   2  14      432.55      357.23     19.82 o 
 -12   2  14      209.96      183.61     13.10 o 
 -10   2  14     1432.49     1102.50     26.80 o 
  -8   2  14     2563.99     2645.66     51.17 o 
  -6   2  14      262.56      227.99     15.28 o 
  -4   2  14    15377.71    18014.12    382.22 o 
  -2   2  14      999.65     1034.42     25.52 o 
   0   2  14    11936.47    12983.82    215.49 o 
   2   2  14    13791.93    13587.74    225.75 o 
   4   2  14      110.80       88.27     10.91 o 
   6   2  14        5.24        9.85      6.83 o 
   8   2  14      688.22      580.88     24.55 o 
  10   2  14      442.65      392.04     24.16 o 
  12   2  14       33.09       43.05     11.02 o 
  14   2  14      632.43      657.73     33.81 o 
  16   2  14      523.16      518.74     36.66 o 
  18   2  14       49.97       72.54     17.45 o 
  20   2  14      371.92      345.35     35.03 o 
  22   2  14       78.24       97.25     24.21 o 
 -27   3  14      114.25      114.19     23.56 o 
 -25   3  14      208.73      242.90     32.29 o 
 -23   3  14      115.23      155.15     25.66 o 
 -21   3  14      109.04       82.38     15.93 o 
 -19   3  14     1188.46     1054.46     44.61 o 
 -17   3  14     1629.61     1564.86     54.42 o 
 -15   3  14      342.19      388.14     22.74 o 
 -13   3  14      696.79      649.40     31.21 o 
 -11   3  14        1.04        7.95      7.12 o 
  -9   3  14       67.15       46.70     10.75 o 
  -7   3  14    12321.06    13362.02    224.42 o 
  -5   3  14       92.79       49.85      8.85 o 
  -3   3  14    10483.50    11401.56    197.95 o 
  -1   3  14     5364.81     6297.62    101.80 o 
   1   3  14      925.81      873.46     22.51 o 
   3   3  14     1014.75      732.56     25.73 o 
   5   3  14     4010.84     3701.70     77.16 o 
   7   3  14     8764.83     8818.00    161.94 o 
   9   3  14      110.62       91.67     12.84 o 
  11   3  14     1128.16     1175.53     38.82 o 
  13   3  14      244.00      249.77     22.18 o 
  15   3  14        3.06       11.37     13.04 o 
  17   3  14        7.35       -9.26     10.96 o 
  19   3  14       19.26       43.85     16.61 o 
  21   3  14      122.92      107.45     23.51 o 
  23   3  14       80.30       30.27     30.37 o 
 -26   4  14       43.66       57.20     21.25 o 
 -24   4  14      463.50      494.56     39.06 o 
 -22   4  14      126.18      111.16     21.57 o 
 -20   4  14      142.65      151.87     20.49 o 
 -18   4  14      491.82      393.74     26.99 o 
 -16   4  14     3034.10     2783.59     79.16 o 
 -14   4  14     2435.87     2360.91     69.18 o 
 -12   4  14     3991.69     3950.71     96.42 o 
 -10   4  14      653.44      581.97     27.64 o 
  -8   4  14     6022.21     6235.40    117.40 o 
  -6   4  14       11.12       15.04      7.01 o 
  -4   4  14      279.22      269.32     15.74 o 
  -2   4  14     9348.78    10203.39    157.60 o 
   0   4  14      150.53      122.85      9.20 o 
   2   4  14       23.36       21.93      7.24 o 
   4   4  14        0.00        1.59      6.45 o 
   6   4  14     1171.09      973.06     33.17 o 
   8   4  14     4292.39     4473.37    127.74 o 
  10   4  14     3941.85     3880.82     85.88 o 
  12   4  14     1253.64     1208.66     40.81 o 
  14   4  14      582.19      499.48     30.40 o 
  16   4  14        8.19      -14.86     18.68 o 
  18   4  14       41.37       27.41     19.91 o 
  20   4  14       26.51       15.49     18.16 o 
  22   4  14       18.63        8.29     20.34 o 
 -27   5  14       18.94        9.18     18.57 o 
 -25   5  14      138.10      117.74     25.38 o 
 -23   5  14       75.52      116.95     20.37 o 
 -21   5  14       14.59       33.53     13.91 o 
 -19   5  14      183.40      205.86     24.43 o 
 -17   5  14       12.01        4.51     10.00 o 
 -15   5  14       48.24       23.91     17.23 o 
 -13   5  14     1271.84     1231.60     46.96 o 
 -11   5  14      405.96      336.90     23.23 o 
  -9   5  14      128.82      109.58     12.58 o 
  -7   5  14     1221.01     1190.42     36.79 o 
  -5   5  14     2255.67     2350.19     56.20 o 
  -3   5  14       61.48       52.37      9.97 o 
  -1   5  14     1300.72     1421.50     34.36 o 
   1   5  14      247.33      297.25     18.26 o 
   3   5  14      584.51      597.84     24.54 o 
   5   5  14        9.09       16.89      8.18 o 
   7   5  14      226.09      199.22     19.56 o 
   9   5  14       35.57       22.20      9.39 o 
  11   5  14      721.17      574.53     27.50 o 
  13   5  14       41.70       37.94     11.03 o 
  15   5  14       36.89       32.35     14.35 o 
  17   5  14      736.69      668.86     48.74 o 
  19   5  14      670.14      598.50     47.88 o 
  21   5  14        1.10       17.95     20.35 o 
 -26   6  14       49.36       55.96     22.21 o 
 -24   6  14        1.18      -13.08     13.08 o 
 -22   6  14       11.45        8.09     12.72 o 
 -20   6  14        4.21        0.31     13.23 o 
 -18   6  14      165.86      145.13     21.52 o 
 -16   6  14      330.43      373.11     27.64 o 
 -14   6  14       10.08       13.55     10.18 o 
 -12   6  14     1308.21     1222.62     47.26 o 
 -10   6  14        0.94       -3.05     10.32 o 
  -8   6  14       23.51       23.75      8.93 o 
  -6   6  14       62.91       59.38     10.54 o 
  -4   6  14      172.43      159.74     15.03 o 
  -2   6  14      371.71      338.82     18.96 o 
   0   6  14        1.48       29.43     10.39 o 
   2   6  14     1421.66     1326.63     46.39 o 
   4   6  14       65.22       58.35     11.14 o 
   6   6  14      841.08      737.57     30.40 o 
   8   6  14     1203.02     1196.83     41.09 o 
  10   6  14       63.36       69.94     15.46 o 
  12   6  14        2.05        2.51     11.01 o 
  14   6  14      356.48      314.31     27.94 o 
  16   6  14      321.05      326.34     29.01 o 
  18   6  14      362.33      404.48     40.55 o 
  20   6  14      365.69      409.95     49.49 o 
 -25   7  14       19.05       -5.62     19.18 o 
 -23   7  14      288.26      299.66     30.64 o 
 -21   7  14      731.57      707.85     43.49 o 
 -19   7  14       11.98       30.20     14.10 o 
 -17   7  14       58.43       57.98     15.24 o 
 -15   7  14      212.89      247.78     26.81 o 
 -13   7  14       48.84       30.80     21.27 o 
 -11   7  14      235.09      237.43     23.33 o 
  -9   7  14        0.00       17.55      9.68 o 
  -7   7  14      194.96      187.14     40.60 o 
  -5   7  14       55.58       42.80     11.45 o 
  -3   7  14        2.18       -4.20      7.95 o 
  -1   7  14     2051.09     2152.96     65.72 o 
   1   7  14       76.80      101.50     16.47 o 
   3   7  14      126.97      118.90     17.49 o 
   5   7  14      290.76      280.64     19.85 o 
   7   7  14      211.00      181.20     19.29 o 
   9   7  14        4.40       -3.91     11.19 o 
  11   7  14      711.68      589.79     34.35 o 
  13   7  14      781.70      779.06     40.86 o 
  15   7  14       14.74       19.11     13.87 o 
  17   7  14      278.20      309.84     36.19 o 
  19   7  14      348.75      410.34     44.10 o 
 -22   8  14        5.23       35.36     16.23 o 
 -20   8  14      104.30      107.15     21.95 o 
 -18   8  14     3012.37     3304.67     99.97 o 
 -16   8  14      101.73      115.83     21.01 o 
 -14   8  14      166.01      176.03     25.70 o 
 -12   8  14      331.86      279.86     25.54 o 
 -10   8  14       73.21       52.76     14.75 o 
  -8   8  14     2892.52     2801.10    101.60 o 
  -6   8  14      793.09      839.17     38.83 o 
  -4   8  14     3200.18     3031.94     73.85 o 
  -2   8  14      503.39      482.80     38.26 o 
   0   8  14     3668.42     3478.40     93.63 o 
   2   8  14      124.06      107.18     17.47 o 
   4   8  14     5084.38     5053.58    123.86 o 
   6   8  14       56.54       50.83     13.12 o 
   8   8  14      115.68      127.27     22.48 o 
  10   8  14       17.37       34.22     13.55 o 
  12   8  14      250.40      248.24     27.87 o 
  14   8  14      112.26      117.44     31.35 o 
  16   8  14      346.64      333.27     33.13 o 
  18   8  14        0.09       -8.59     16.11 o 
 -21   9  14      612.41      537.34     38.68 o 
 -19   9  14      126.53      151.90     24.56 o 
 -17   9  14      476.38      495.25     37.68 o 
 -15   9  14      100.55       83.42     18.30 o 
 -13   9  14       24.99       10.58     18.01 o 
 -11   9  14      167.14      104.11     18.92 o 
  -9   9  14       72.67       64.69     14.22 o 
  -7   9  14      238.53      268.35     33.98 o 
  -5   9  14      197.76      211.55     22.21 o 
  -3   9  14     1063.07     1083.67     46.00 o 
  -1   9  14      486.91      411.58     28.31 o 
   1   9  14      421.80      344.09     26.31 o 
   3   9  14      388.88      335.16     26.41 o 
   5   9  14      187.22      193.54     23.90 o 
   7   9  14       50.10       42.40     15.34 o 
   9   9  14        5.54       -2.57     13.90 o 
  11   9  14       28.25        6.01     13.58 o 
  13   9  14     1008.39     1089.54     59.92 o 
  15   9  14     1005.03     1064.16     60.90 o 
  17   9  14      297.58      364.39     35.20 o 
 -20  10  14       24.51       26.17     16.87 o 
 -18  10  14      477.75      506.97     37.48 o 
 -16  10  14       83.16       59.96     22.07 o 
 -14  10  14      867.98      899.46     53.50 o 
 -12  10  14        3.85       22.31     12.99 o 
 -10  10  14     1606.99     1595.75     61.77 o 
  -8  10  14      256.51      262.83     27.65 o 
  -6  10  14       10.96       22.53     13.07 o 
  -4  10  14      275.25      230.20     30.12 o 
  -2  10  14       42.40       45.28     13.58 o 
   0  10  14      418.41      415.52     29.52 o 
   2  10  14      902.97      905.29     44.06 o 
   4  10  14       41.90       43.04     15.77 o 
   6  10  14        0.28       -5.73     14.84 o 
   8  10  14      183.76      157.40     26.00 o 
  10  10  14     1029.79     1142.59     62.65 o 
  12  10  14      523.62      646.74     68.32 o 
  14  10  14      502.31      599.73     46.85 o 
 -17  11  14      153.97      148.56     29.16 o 
 -15  11  14        5.14       18.85     15.37 o 
 -13  11  14      114.06      119.14     21.29 o 
 -11  11  14      227.47      198.89     26.31 o 
  -9  11  14      320.71      285.62     28.50 o 
  -7  11  14     3347.74     3249.78    114.55 o 
  -5  11  14        1.97       -2.27     13.38 o 
  -3  11  14        7.07        9.78     17.73 o 
  -1  11  14      100.85       55.62     17.04 o 
   1  11  14      123.41      129.74     22.02 o 
   3  11  14       76.29       77.95     19.70 o 
   5  11  14     1390.95     1440.52     69.83 o 
   7  11  14        6.69       30.23     16.16 o 
   9  11  14      101.37      137.03     24.59 o 
  11  11  14      258.23      284.83     36.61 o 
  13  11  14      228.81      195.48     57.84 o 
 -14  12  14       38.09       51.05     26.14 o 
 -12  12  14     1186.23     1411.37     62.84 o 
 -10  12  14      145.61      168.61     28.73 o 
  -8  12  14       28.31       19.78     16.21 o 
  -6  12  14       20.60       15.32     23.02 o 
  -4  12  14     1061.78     1013.98     58.05 o 
  -2  12  14       93.81       86.88     24.61 o 
   0  12  14      383.90      418.26     35.96 o 
   2  12  14     1479.33     1586.60     87.26 o 
   4  12  14      174.50      253.50     34.66 o 
   6  12  14        5.87      -14.64     17.44 o 
   8  12  14       90.67      159.51     36.36 o 
  10  12  14      496.28      671.15     64.30 o 
  -9  13  14      215.79      297.79     37.84 o 
  -7  13  14      498.07      658.81     66.41 o 
  -5  13  14     1439.66     1653.93     80.14 o 
  -3  13  14       10.60       28.63     17.42 o 
  -1  13  14        5.67       21.13     20.98 o 
   1  13  14      226.50      256.43     41.14 o 
   3  13  14        7.76       50.95     30.19 o 
   5  13  14        2.53       18.71     25.12 o 
 -27   1  15      311.02      258.37     43.43 o 
 -25   1  15      121.87      102.34     22.34 o 
 -23   1  15      431.25      397.17     68.33 o 
 -21   1  15       13.16       10.03     13.89 o 
 -19   1  15      642.01      557.43     30.65 o 
 -17   1  15      134.04       83.35     13.41 o 
 -15   1  15        6.61       21.98      7.76 o 
 -13   1  15        0.17       14.38      7.00 o 
 -11   1  15       80.27       61.47      9.36 o 
  -9   1  15     1681.25     1814.16     40.02 o 
  -7   1  15      502.25      381.57     14.65 o 
  -5   1  15        2.14        3.65      6.18 o 
  -3   1  15      709.66      805.92     22.49 o 
  -1   1  15      541.78      651.92     19.52 o 
   1   1  15       74.35       96.16      8.83 o 
   3   1  15      134.75      108.84     12.78 o 
   5   1  15     1486.02     1481.64     39.42 o 
   7   1  15        0.19        0.48      6.46 o 
   9   1  15       14.67       19.33      7.44 o 
  11   1  15       13.49        8.45     14.12 o 
  13   1  15      181.04      145.72     19.46 o 
  15   1  15      129.04      127.83     19.52 o 
  17   1  15       17.59       25.32     12.13 o 
  19   1  15      226.87      228.82     27.20 o 
  21   1  15        0.10       13.11     17.47 o 
  23   1  15        0.12      -14.66     14.66 o 
 -28   2  15       93.35       64.29     30.40 o 
 -26   2  15      435.47      435.18     41.39 o 
 -24   2  15      123.40      125.60     21.20 o 
 -22   2  15      135.76      157.69     23.36 o 
 -20   2  15      300.41      311.77     25.36 o 
 -18   2  15       23.88       37.41     12.33 o 
 -16   2  15     1790.30     1620.27     55.06 o 
 -14   2  15      807.62      644.10     33.70 o 
 -12   2  15      942.85      876.25     28.51 o 
 -10   2  15     5536.77     5610.71     95.13 o 
  -8   2  15     3367.03     3825.65     68.57 o 
  -6   2  15      164.91      139.17     10.67 o 
  -4   2  15      719.09      677.16     20.48 o 
  -2   2  15        4.18       18.98      5.51 o 
   0   2  15      219.70      221.78     11.55 o 
   2   2  15     1529.03     1565.52     40.36 o 
   4   2  15     9064.30     9550.80    166.48 o 
   6   2  15      732.85      738.54     31.44 o 
   8   2  15      503.10      464.74     22.31 o 
  10   2  15       72.74       95.30     13.02 o 
  12   2  15      977.14      953.03     40.94 o 
  14   2  15        7.17        4.53      9.02 o 
  16   2  15        2.52        9.71     11.85 o 
  18   2  15       80.24       57.92     19.37 o 
  20   2  15       41.83       72.08     17.67 o 
  22   2  15      689.23      670.81     58.54 o 
 -27   3  15      131.63      154.16     25.03 o 
 -25   3  15      589.50      516.30     45.18 o 
 -23   3  15      821.99      882.89     51.59 o 
 -21   3  15      218.71      173.51     21.87 o 
 -19   3  15        2.12        5.90      9.39 o 
 -17   3  15      836.64      739.66     32.39 o 
 -15   3  15        2.17       15.31      9.60 o 
 -13   3  15     3363.95     2805.90     75.41 o 
 -11   3  15     1432.82     1521.32     55.20 o 
  -9   3  15     3214.29     3399.28     72.53 o 
  -7   3  15        2.34        3.04      6.06 o 
  -5   3  15      247.59      221.52     11.34 o 
  -3   3  15     1631.12     1774.34     37.67 o 
  -1   3  15     4737.52     4896.26     82.95 o 
   1   3  15      581.26      619.48     19.48 o 
   3   3  15     2931.57     2789.41     74.20 o 
   5   3  15     2908.75     2761.38     62.89 o 
   7   3  15     7522.35     7634.38    184.05 o 
   9   3  15       19.00       -0.36      7.76 o 
  11   3  15      385.39      361.06     21.34 o 
  13   3  15       21.42       25.19      9.59 o 
  15   3  15     1345.47     1220.52     58.04 o 
  17   3  15      313.91      371.55     32.74 o 
  19   3  15      197.70      182.11     26.58 o 
  21   3  15      895.89      972.44     57.18 o 
  23   3  15      107.69      181.31     45.19 o 
 -26   4  15      120.96      172.97     29.95 o 
 -24   4  15       83.64       59.34     29.02 o 
 -22   4  15      629.42      697.88     55.64 o 
 -20   4  15     2789.81     2781.50     84.62 o 
 -18   4  15       80.15      110.72     18.04 o 
 -16   4  15     3156.41     3082.80     85.73 o 
 -14   4  15      243.18      285.38     23.02 o 
 -12   4  15       75.16      106.09     18.50 o 
 -10   4  15     2490.86     2287.51     56.01 o 
  -8   4  15     1305.43     1335.36     44.64 o 
  -6   4  15       13.46       12.47      7.36 o 
  -4   4  15      455.50      418.32     23.28 o 
  -2   4  15     1386.91     1557.55     34.85 o 
   0   4  15      544.68      685.75     21.71 o 
   2   4  15     2257.00     1838.84     46.82 o 
   4   4  15     9475.32     9217.37    164.64 o 
   6   4  15    13466.42    13796.61    236.74 o 
   8   4  15     4792.59     4765.96    135.89 o 
  10   4  15     1523.62     1512.95     46.22 o 
  12   4  15     1053.41     1018.87     37.85 o 
  14   4  15        1.86        7.29      9.76 o 
  16   4  15      469.17      429.36     35.26 o 
  18   4  15      231.54      232.03     30.39 o 
  20   4  15        6.37       32.38     20.13 o 
  22   4  15       19.57       15.29     20.83 o 
 -25   5  15       81.78       92.36     26.56 o 
 -23   5  15        2.98       20.67     27.31 o 
 -21   5  15      213.85      200.57     28.11 o 
 -19   5  15     2421.01     2520.58     94.54 o 
 -17   5  15       49.54       45.82     14.41 o 
 -15   5  15     1380.20     1304.09     50.58 o 
 -13   5  15     2916.40     2740.05     77.65 o 
 -11   5  15      417.16      431.15     31.06 o 
  -9   5  15     1540.62     1468.03     42.73 o 
  -7   5  15       17.04       28.21      9.14 o 
  -5   5  15        4.25        6.67      7.44 o 
  -3   5  15      243.10      228.66     15.54 o 
  -1   5  15       24.86       31.49      7.81 o 
   1   5  15     3356.47     3301.17     76.66 o 
   3   5  15      182.45      171.10     15.52 o 
   5   5  15      186.42      220.79     18.00 o 
   7   5  15     3292.43     3521.25     84.71 o 
   9   5  15     1591.61     1441.51     45.39 o 
  11   5  15     1443.67     1278.30     43.22 o 
  13   5  15       36.70       50.19     12.70 o 
  15   5  15     2937.66     2767.68     84.92 o 
  17   5  15      427.75      454.11     39.97 o 
  19   5  15      963.84      989.21     60.15 o 
  21   5  15       24.95       14.80     21.31 o 
 -26   6  15     1380.51     1507.24    134.23 o 
 -24   6  15      120.59      140.66     22.45 o 
 -22   6  15      125.89      160.28     22.91 o 
 -20   6  15     2173.75     2145.52     75.29 o 
 -18   6  15     5210.82     5339.02    134.32 o 
 -16   6  15      307.68      268.03     26.56 o 
 -14   6  15      348.75      314.97     27.16 o 
 -12   6  15      168.15      125.02     18.22 o 
 -10   6  15     1529.42     1332.38     48.81 o 
  -8   6  15       70.53       46.59     14.13 o 
  -6   6  15      789.51      725.72     28.63 o 
  -4   6  15       50.60       40.73      9.09 o 
  -2   6  15      474.85      547.09     24.18 o 
   0   6  15     4369.01     4232.98    103.28 o 
   2   6  15    15571.61    16739.83    282.43 o 
   4   6  15      996.65      924.33     34.18 o 
   6   6  15     2105.60     2033.76     75.64 o 
   8   6  15     2263.12     2144.81     72.94 o 
  10   6  15     1287.05     1220.93     50.24 o 
  12   6  15      176.62      182.78     22.18 o 
  14   6  15        1.13       25.57     12.88 o 
  16   6  15      600.89      567.16     52.14 o 
  18   6  15      266.84      317.42     35.47 o 
  20   6  15      297.51      268.36     38.58 o 
 -23   7  15       48.15       34.26     15.88 o 
 -21   7  15       88.90       89.71     18.04 o 
 -19   7  15     2108.83     2143.31     75.69 o 
 -17   7  15     1444.63     1390.92     66.98 o 
 -15   7  15      314.25      310.84     30.67 o 
 -13   7  15      291.69      244.41     24.87 o 
 -11   7  15      166.33      162.19     20.41 o 
  -9   7  15      241.53      222.07     23.62 o 
  -7   7  15     4078.47     4088.82    102.02 o 
  -5   7  15     1883.29     1977.67     53.81 o 
  -3   7  15      827.50      787.55     31.04 o 
  -1   7  15      131.80      108.02     16.85 o 
   1   7  15     2382.67     2353.19     70.38 o 
   3   7  15       42.47       29.48     11.52 o 
   5   7  15      176.45      163.77     26.53 o 
   7   7  15      815.09      787.17     33.10 o 
   9   7  15      267.00      247.09     24.47 o 
  11   7  15      106.32      115.29     18.84 o 
  13   7  15     1906.69     1835.31     66.69 o 
  15   7  15        3.34       39.52     15.87 o 
  17   7  15       13.02       53.13     16.85 o 
  19   7  15     1683.29     1957.66     91.78 o 
 -22   8  15      212.83      191.46     28.02 o 
 -20   8  15       69.81       92.99     30.91 o 
 -18   8  15     1004.06      985.26     48.98 o 
 -16   8  15      100.43       77.68     25.43 o 
 -14   8  15      145.79      100.70     25.85 o 
 -12   8  15      898.36      806.50     40.72 o 
 -10   8  15     1208.80     1102.32     47.50 o 
  -8   8  15      766.22      737.76     36.92 o 
  -6   8  15     1702.17     1559.21     54.92 o 
  -4   8  15      612.01      557.08     27.57 o 
  -2   8  15     2488.98     2321.86    102.67 o 
   0   8  15     1486.68     1477.60     54.84 o 
   2   8  15       89.70       72.82     14.70 o 
   4   8  15      640.41      558.70     32.71 o 
   6   8  15      701.56      568.15     35.59 o 
   8   8  15       13.12       43.57     14.41 o 
  10   8  15      163.09      222.39     35.41 o 
  12   8  15      178.73      178.92     23.31 o 
  14   8  15        3.38        8.42     13.04 o 
  16   8  15      331.96      383.89     33.29 o 
  18   8  15        1.83        0.72     16.79 o 
 -21   9  15     1204.14     1249.26     59.80 o 
 -19   9  15      227.72      285.72     29.04 o 
 -17   9  15        0.12       -1.25     12.77 o 
 -15   9  15      202.33      237.15     27.57 o 
 -13   9  15      202.49      187.33     29.15 o 
 -11   9  15        9.15       28.46     13.55 o 
  -9   9  15       15.54        3.54     10.56 o 
  -7   9  15      705.89      607.03     34.45 o 
  -5   9  15      417.44      473.08     36.54 o 
  -3   9  15     1912.09     1867.86     64.39 o 
  -1   9  15       89.70       49.82     14.07 o 
   1   9  15     6188.96     6373.20    151.05 o 
   3   9  15       13.07       33.88     13.48 o 
   5   9  15      776.78      722.08     38.26 o 
   7   9  15      140.47      137.01     24.60 o 
   9   9  15       34.13        8.60     14.67 o 
  11   9  15      911.76      925.21     55.20 o 
  13   9  15      118.97      133.83     26.04 o 
  15   9  15        1.70      -10.61     28.66 o 
 -20  10  15       15.27       10.25     17.39 o 
 -18  10  15      608.06      568.99     39.57 o 
 -16  10  15     1958.02     1962.32     75.58 o 
 -14  10  15      377.26      324.74     34.44 o 
 -12  10  15       43.68       72.18     28.53 o 
 -10  10  15        1.80       -5.73     14.75 o 
  -8  10  15      265.38      339.04     28.38 o 
  -6  10  15     1431.86     1377.87     77.22 o 
  -4  10  15      163.01      173.61     27.34 o 
  -2  10  15      315.33      350.69     27.85 o 
   0  10  15        0.78        7.82     12.05 o 
   2  10  15     1907.96     1892.70     68.09 o 
   4  10  15      203.89      212.63     30.03 o 
   6  10  15       60.08       41.70     18.18 o 
   8  10  15      137.31       89.83     22.50 o 
  10  10  15       79.46       94.94     23.00 o 
  12  10  15        1.12       35.10     17.25 o 
  14  10  15       10.33      -17.83     17.83 o 
 -17  11  15      156.29      188.12     27.14 o 
 -15  11  15      114.67      104.90     23.26 o 
 -13  11  15      946.10     1057.68     52.54 o 
 -11  11  15       10.57      -16.46     16.46 o 
  -9  11  15      168.25      136.06     24.70 o 
  -7  11  15     1989.67     2055.99     86.58 o 
  -5  11  15      474.40      361.01     36.49 o 
  -3  11  15      313.83      265.37     31.63 o 
  -1  11  15        8.83      -21.76     25.96 o 
   1  11  15       42.82       49.18     15.75 o 
   3  11  15        0.06      -24.81     24.81 o 
   5  11  15        5.63       42.91     14.39 o 
   7  11  15       13.51        6.46     17.49 o 
   9  11  15      147.17       86.18     22.68 o 
  11  11  15       32.20       -0.52     17.77 o 
 -14  12  15       27.15      -13.33     16.30 o 
 -12  12  15      309.49      315.48     34.19 o 
 -10  12  15      115.61      140.77     37.73 o 
  -8  12  15       11.77       16.33     16.21 o 
  -6  12  15      196.10      174.92     27.79 o 
  -4  12  15      841.47      826.39     53.08 o 
  -2  12  15      542.89      558.65     43.61 o 
   0  12  15      722.19      781.79     51.26 o 
   2  12  15      293.65      287.77     37.75 o 
   4  12  15      946.11      939.50     57.14 o 
   6  12  15      291.32      264.45     36.08 o 
   8  12  15      237.29      275.75     37.41 o 
  -9  13  15       57.71       89.71     25.54 o 
  -7  13  15      238.02      260.41     37.23 o 
  -5  13  15      912.48      997.51     59.95 o 
  -3  13  15        0.04        4.44     16.95 o 
  -1  13  15        6.90       10.01     21.46 o 
   1  13  15       93.54      106.85     31.64 o 
   3  13  15       73.82      145.77     30.51 o 
 -28   0  16        5.30       26.31     34.74 o 
 -26   0  16      134.60      106.91     40.47 o 
 -24   0  16     2907.11     2898.46    180.44 o 
 -22   0  16      212.01      165.93     47.89 o 
 -20   0  16      641.67      645.21     48.11 o 
 -18   0  16    17267.38    17469.83    929.00 o 
 -16   0  16     1789.61     1963.04     89.87 o 
 -14   0  16     2545.24     2791.16    124.24 o 
 -12   0  16     4023.48     4114.59    205.24 o 
 -10   0  16       69.32      140.31     17.16 o 
  -8   0  16    18610.99    18434.03    386.11 o 
  -6   0  16      745.66      898.47     35.58 o 
  -4   0  16     7231.17     7194.29    220.26 o 
  -2   0  16    18481.78    21785.39    449.11 o 
   0   0  16    11057.66    12178.87    261.12 o 
   2   0  16     6652.77     6877.84    157.06 o 
   4   0  16     8159.58     7545.02    171.27 o 
   6   0  16     3167.17     3145.20     83.52 o 
   8   0  16     2884.44     2486.78     98.59 o 
  10   0  16     3369.38     3871.90    138.05 o 
  12   0  16     4031.65     3884.47    153.12 o 
  14   0  16     8489.50     8895.06    273.30 o 
  16   0  16      227.81      174.94     33.26 o 
  18   0  16       96.17      110.90     63.24 o 
  20   0  16     3035.14     3673.50    212.48 o 
  22   0  16      428.12      435.41     69.14 o 
 -27   1  16      111.68       88.17     28.89 o 
 -25   1  16      735.60      667.84     57.42 o 
 -23   1  16      886.12      801.93     80.35 o 
 -21   1  16        0.15        9.82     12.02 o 
 -19   1  16      602.89      454.77     34.87 o 
 -17   1  16      699.76      586.20     26.84 o 
 -15   1  16        3.40       24.09      8.61 o 
 -13   1  16     1047.39     1003.29     29.75 o 
 -11   1  16     1691.72     1878.10     42.58 o 
  -9   1  16     1106.45     1208.43     34.04 o 
  -7   1  16    26334.20    29221.54    421.91 o 
  -5   1  16      364.50      293.66     13.94 o 
  -3   1  16       91.29      176.11     10.86 o 
  -1   1  16      174.98      200.37     11.39 o 
   1   1  16     4302.60     3976.90     69.73 o 
   3   1  16     2720.70     3106.25     57.42 o 
   5   1  16     3024.33     3210.03     68.68 o 
   7   1  16      196.15      202.90     15.97 o 
   9   1  16     5233.86     5188.17    159.91 o 
  11   1  16     1306.23     1300.14     48.55 o 
  13   1  16     4160.78     3928.78    102.62 o 
  15   1  16      462.73      409.29     28.15 o 
  17   1  16     3316.40     3306.35    124.20 o 
  19   1  16        3.71       17.55     14.55 o 
  21   1  16      400.47      365.61     61.55 o 
  23   1  16      125.77       95.74     32.58 o 
 -28   2  16      104.72      248.27     43.27 o 
 -26   2  16       24.71       28.62     19.25 o 
 -24   2  16       24.40       73.58     19.94 o 
 -22   2  16        7.11       23.00     13.87 o 
 -20   2  16      274.10      254.63     27.58 o 
 -18   2  16      851.07      797.77     42.49 o 
 -16   2  16     1423.56     1471.28     51.32 o 
 -14   2  16       46.79       50.54     12.94 o 
 -12   2  16      414.92      410.21     18.24 o 
 -10   2  16       21.76       18.12      6.87 o 
  -8   2  16        6.78        7.91      5.44 o 
  -6   2  16     4866.39     5520.42     92.84 o 
  -4   2  16     3456.84     3965.03     70.23 o 
  -2   2  16     2744.29     2884.28     54.54 o 
   0   2  16     8562.53     9545.48    148.59 o 
   2   2  16     5101.45     4849.21     93.64 o 
   4   2  16      468.04      506.37     31.68 o 
   6   2  16     1653.85     1647.17     47.45 o 
   8   2  16     4120.03     3729.40     80.54 o 
  10   2  16     2260.43     1973.46     52.96 o 
  12   2  16     2110.35     2120.85     66.75 o 
  14   2  16     1826.69     1527.30     56.73 o 
  16   2  16       25.64        6.70     17.48 o 
  18   2  16       79.23       71.11     17.35 o 
  20   2  16      640.02      557.21     42.08 o 
  22   2  16      305.30      414.46     48.17 o 
 -27   3  16      212.02      221.12     28.87 o 
 -25   3  16        7.53        7.83     13.19 o 
 -23   3  16       91.52      108.77     27.50 o 
 -21   3  16       37.05        6.82     16.86 o 
 -19   3  16     1277.41     1118.19     42.23 o 
 -17   3  16     2894.14     2770.50     71.17 o 
 -15   3  16       97.06      134.29     19.03 o 
 -13   3  16      881.05      810.58     35.66 o 
 -11   3  16      284.08      233.92     17.22 o 
  -9   3  16     1158.88      957.39     31.73 o 
  -7   3  16      815.12      850.66     28.88 o 
  -5   3  16      513.77      464.48     16.88 o 
  -3   3  16      468.34      359.57     15.00 o 
  -1   3  16      805.57      668.73     20.63 o 
   1   3  16     1375.35     1354.96     31.32 o 
   3   3  16      110.47      153.62     14.55 o 
   5   3  16     2821.44     2524.76     59.94 o 
   7   3  16     3749.51     3694.12     80.52 o 
   9   3  16     1030.30      958.78     43.84 o 
  11   3  16     2617.48     2449.95    113.70 o 
  13   3  16      397.17      381.86     34.71 o 
  15   3  16      789.84      648.78     41.99 o 
  17   3  16      777.05      718.97     46.64 o 
  19   3  16      244.59      242.03     34.71 o 
  21   3  16      222.16      293.02     37.84 o 
 -26   4  16       17.14       54.88     38.58 o 
 -24   4  16       11.00       21.26     24.80 o 
 -22   4  16      109.46      118.72     20.27 o 
 -20   4  16     2098.77     2108.81     81.34 o 
 -18   4  16      299.46      272.93     26.14 o 
 -16   4  16      790.53      696.90     35.56 o 
 -14   4  16     1666.12     1505.28     63.17 o 
 -12   4  16       37.25       91.79     15.60 o 
 -10   4  16       57.16       60.33     11.13 o 
  -8   4  16      167.04      104.38     12.94 o 
  -6   4  16      557.20      557.52     30.63 o 
  -4   4  16        0.10       10.37      7.13 o 
  -2   4  16       12.94        0.35      5.36 o 
   0   4  16     3883.54     4084.88     88.56 o 
   2   4  16     7236.26     7475.60    137.26 o 
   4   4  16     7037.94     6767.93    127.72 o 
   6   4  16       95.57       51.30     12.27 o 
   8   4  16     1076.78      991.84     61.04 o 
  10   4  16       48.78       65.12     13.18 o 
  12   4  16     1388.26     1314.91     44.46 o 
  14   4  16      651.16      510.23     36.05 o 
  16   4  16      201.66      209.51     28.95 o 
  18   4  16      172.86      180.48     26.93 o 
  20   4  16       48.09       37.97     18.92 o 
  22   4  16        0.24      -11.16     19.30 o 
 -25   5  16       32.10       34.70     19.49 o 
 -23   5  16      170.92      227.71     27.14 o 
 -21   5  16      928.25      968.49     48.29 o 
 -19   5  16     3123.88     3088.29    112.60 o 
 -17   5  16      135.62      114.09     19.32 o 
 -15   5  16      205.14      157.69     20.58 o 
 -13   5  16     2801.84     2866.79     80.58 o 
 -11   5  16      619.01      452.71     27.69 o 
  -9   5  16      483.71      494.03     23.59 o 
  -7   5  16      143.47      133.33     14.18 o 
  -5   5  16     2451.85     2653.75     62.33 o 
  -3   5  16       27.59        7.84      7.60 o 
  -1   5  16      592.55      517.17     32.62 o 
   1   5  16      944.46      980.05     34.34 o 
   3   5  16     1315.49     1215.56     38.48 o 
   5   5  16      237.21      205.51     18.03 o 
   7   5  16      437.80      375.61     22.10 o 
   9   5  16      226.70      208.64     19.87 o 
  11   5  16       65.92       51.73     11.59 o 
  13   5  16        1.70        8.89     10.60 o 
  15   5  16      173.14      177.55     23.83 o 
  17   5  16       73.37       95.51     27.57 o 
  19   5  16      705.32      710.68     52.22 o 
  21   5  16       24.46       23.40     23.29 o 
 -24   6  16      286.04      262.86     29.58 o 
 -22   6  16       75.42      114.14     20.94 o 
 -20   6  16      636.11      609.13     37.69 o 
 -18   6  16      181.20      183.34     23.54 o 
 -16   6  16       31.59       26.03     11.78 o 
 -14   6  16     1464.65     1323.48     51.88 o 
 -12   6  16      223.41      171.47     21.82 o 
 -10   6  16      613.87      578.05     31.01 o 
  -8   6  16       29.19       37.44      9.80 o 
  -6   6  16       50.64       56.79     11.13 o 
  -4   6  16        0.03       15.35      7.88 o 
  -2   6  16      269.04      235.55     20.89 o 
   0   6  16     2127.44     2167.43     65.59 o 
   2   6  16      145.85      121.56     17.77 o 
   4   6  16      488.83      457.77     25.72 o 
   6   6  16      524.33      454.53     25.11 o 
   8   6  16        6.17       16.43      8.86 o 
  10   6  16      373.64      350.19     23.95 o 
  12   6  16      617.58      576.30     34.55 o 
  14   6  16       44.92       62.80     16.25 o 
  16   6  16      175.28      162.53     28.09 o 
  18   6  16      313.66      377.37     39.76 o 
  20   6  16        1.43        6.12     20.77 o 
 -23   7  16      845.42      965.18     73.75 o 
 -21   7  16        2.91      -11.80     11.80 o 
 -19   7  16      168.26      164.39     22.47 o 
 -17   7  16      178.34      168.09     23.12 o 
 -15   7  16      121.35      106.81     18.77 o 
 -13   7  16      281.32      221.87     30.17 o 
 -11   7  16      971.82      991.53     43.33 o 
  -9   7  16      133.62       82.70     14.96 o 
  -7   7  16      199.39      163.20     20.33 o 
  -5   7  16      239.99      241.96     19.62 o 
  -3   7  16     1200.89     1110.86     50.09 o 
  -1   7  16      336.17      335.82     24.75 o 
   1   7  16       50.15       46.30     14.94 o 
   3   7  16       22.95       16.48     11.00 o 
   5   7  16      164.82      129.47     18.15 o 
   7   7  16      511.21      484.63     26.59 o 
   9   7  16      183.42      234.38     25.35 o 
  11   7  16       15.26       31.04     19.42 o 
  13   7  16      241.55      260.51     28.77 o 
  15   7  16      201.56      275.00     31.47 o 
  17   7  16        3.36       10.07     14.72 o 
  19   7  16       60.75       63.89     24.55 o 
 -22   8  16      241.29      263.46     30.87 o 
 -20   8  16       10.88       44.79     15.71 o 
 -18   8  16        0.18        7.16     14.99 o 
 -16   8  16        3.40      -11.59     11.59 o 
 -14   8  16       37.18       26.06     11.19 o 
 -12   8  16      251.06      222.00     25.30 o 
 -10   8  16        8.86       17.82     12.21 o 
  -8   8  16     2979.57     2800.23     81.78 o 
  -6   8  16      114.73      120.50     18.26 o 
  -4   8  16      751.24      679.00     35.75 o 
  -2   8  16     1401.34     1382.66     52.85 o 
   0   8  16     1909.54     1929.77     64.83 o 
   2   8  16       84.08       64.92     15.71 o 
   4   8  16     2736.73     2911.68    100.18 o 
   6   8  16       52.75       50.97     14.51 o 
   8   8  16      687.69      644.57     42.53 o 
  10   8  16      253.67      265.70     33.27 o 
  12   8  16      304.62      290.34     36.60 o 
  14   8  16     1109.78     1179.70     54.90 o 
  16   8  16      239.44      314.02     33.35 o 
  18   8  16      253.88      221.45     55.48 o 
 -21   9  16      293.48      312.68     43.23 o 
 -19   9  16       90.31      122.74     29.50 o 
 -17   9  16      422.59      415.41     33.93 o 
 -15   9  16      422.98      443.56     32.20 o 
 -13   9  16      172.64      203.16     26.24 o 
 -11   9  16      346.92      320.41     28.44 o 
  -9   9  16       18.21       44.87     12.76 o 
  -7   9  16     1541.19     1461.16     55.36 o 
  -5   9  16      525.53      457.91     36.24 o 
  -3   9  16       75.92       79.98     15.84 o 
  -1   9  16      236.83      213.12     25.02 o 
   1   9  16      198.35      143.52     22.44 o 
   3   9  16       27.23       30.03     12.15 o 
   5   9  16        1.35       16.54     11.83 o 
   7   9  16     1994.29     2271.10     88.86 o 
   9   9  16      474.01      391.46     35.56 o 
  11   9  16        0.36       14.24     28.48 o 
  13   9  16      695.51      636.38     53.97 o 
  15   9  16       33.58       60.46     30.23 o 
 -18  10  16      167.75      193.59     43.23 o 
 -16  10  16       63.51       43.70     18.97 o 
 -14  10  16        0.40       11.47     13.00 o 
 -12  10  16       12.80       -1.80     13.35 o 
 -10  10  16      361.56      294.85     28.83 o 
  -8  10  16      322.28      243.65     32.34 o 
  -6  10  16       10.12        8.80     13.69 o 
  -4  10  16      844.99      738.69     46.70 o 
  -2  10  16     1266.31     1239.03     52.96 o 
   0  10  16       11.11        2.67     15.04 o 
   2  10  16       18.34       27.12     13.61 o 
   4  10  16       52.09       85.49     21.11 o 
   6  10  16     1183.76     1248.71     63.96 o 
   8  10  16      338.53      314.37     50.33 o 
  10  10  16      443.09      456.68     75.21 o 
  12  10  16      528.29      615.07     47.58 o 
  14  10  16      310.28      496.79     52.94 o 
 -17  11  16      201.81      277.41     31.54 o 
 -15  11  16      213.50      171.39     26.35 o 
 -13  11  16        6.50        7.94     15.31 o 
 -11  11  16        0.15        6.38     13.31 o 
  -9  11  16      208.11      192.69     30.68 o 
  -7  11  16      391.05      358.24     35.68 o 
  -5  11  16       52.94       39.81     18.04 o 
  -3  11  16      210.07      159.83     26.70 o 
  -1  11  16      178.01      174.78     37.06 o 
   1  11  16      163.33      158.90     24.49 o 
   3  11  16       25.64       13.74     15.61 o 
   5  11  16      641.90      571.61     43.85 o 
   7  11  16      712.02      757.12     52.13 o 
   9  11  16       58.63       23.51     18.40 o 
  11  11  16       62.61       81.41     20.68 o 
 -12  12  16        3.67       -1.77     17.09 o 
 -10  12  16       82.53       76.67     21.65 o 
  -8  12  16        7.32        4.00     18.36 o 
  -6  12  16      203.32      274.30     49.15 o 
  -4  12  16      384.32      428.07     37.71 o 
  -2  12  16       59.20       51.52     36.51 o 
   0  12  16      119.44      144.87     25.18 o 
   2  12  16     1027.86     1155.68     85.65 o 
   4  12  16     1088.28     1442.81     84.98 o 
   6  12  16       15.72        0.38     17.22 o 
   8  12  16       55.66       25.47     21.58 o 
  -7  13  16      187.67      225.12     48.13 o 
  -5  13  16       22.45       34.54     20.67 o 
  -3  13  16      394.61      456.33     43.00 o 
  -1  13  16      270.93      261.56     43.17 o 
   1  13  16      791.95      831.60     66.56 o 
 -27   1  17       17.73       60.90     25.67 o 
 -25   1  17        6.02      -13.82     20.13 o 
 -23   1  17      105.86       52.66     17.85 o 
 -21   1  17      589.14      553.82     45.56 o 
 -19   1  17      398.37      350.01     37.11 o 
 -17   1  17      846.44      617.34     32.16 o 
 -15   1  17      234.80      269.99     17.08 o 
 -13   1  17       14.86       -3.13      6.99 o 
 -11   1  17     7797.02     8107.75    163.10 o 
  -9   1  17       84.37       48.72      8.63 o 
  -7   1  17     4810.31     4745.54     99.75 o 
  -5   1  17      869.96      754.77     30.84 o 
  -3   1  17     4465.26     4594.65     79.65 o 
  -1   1  17      241.52      272.75     13.12 o 
   1   1  17     1865.36     2099.16     44.24 o 
   3   1  17      987.69     1042.62     26.62 o 
   5   1  17     2190.27     2440.07     66.40 o 
   7   1  17       28.59       14.92      7.34 o 
   9   1  17      498.55      454.45     27.23 o 
  11   1  17     2799.53     2742.55     78.68 o 
  13   1  17      173.32      148.10     19.81 o 
  15   1  17       97.01      106.04     17.56 o 
  17   1  17       59.72       48.05     17.31 o 
  19   1  17        0.74      -10.75     11.91 o 
  21   1  17        8.02       20.81     16.94 o 
 -28   2  17        0.05       12.45     21.60 o 
 -26   2  17      267.24      300.42     36.89 o 
 -24   2  17      226.45      219.93     31.06 o 
 -22   2  17        0.69      -17.24     17.24 o 
 -20   2  17       42.92       36.01     13.72 o 
 -18   2  17      401.55      313.42     24.13 o 
 -16   2  17     1427.92     1157.21     44.89 o 
 -14   2  17      150.20      168.61     25.11 o 
 -12   2  17     2258.78     2332.73     52.78 o 
 -10   2  17        2.13        7.79      6.63 o 
  -8   2  17     1518.31     1302.76     32.68 o 
  -6   2  17       26.03       21.68      6.46 o 
  -4   2  17       46.86       52.93      7.99 o 
  -2   2  17      116.52      107.35     10.99 o 
   0   2  17     1738.26     1589.14     42.22 o 
   2   2  17      367.39      322.53     23.89 o 
   4   2  17      446.07      334.27     18.50 o 
   6   2  17       19.47       46.81      9.70 o 
   8   2  17     2827.59     2630.62     63.38 o 
  10   2  17      176.69      157.31     19.20 o 
  12   2  17      275.31      281.25     22.85 o 
  14   2  17        0.95        9.83     10.43 o 
  16   2  17      113.74       97.77     20.37 o 
  18   2  17       97.34      126.80     22.83 o 
  20   2  17      518.82      516.03     42.95 o 
  22   2  17       24.99       25.55     40.81 o 
 -27   3  17       90.52       90.06     25.40 o 
 -25   3  17        1.09       -2.61     20.35 o 
 -23   3  17      103.26       92.34     17.45 o 
 -21   3  17      730.13      670.22     38.95 o 
 -19   3  17      641.06      567.11     29.76 o 
 -17   3  17      799.62      692.15     40.70 o 
 -15   3  17     3923.25     4065.38    108.22 o 
 -13   3  17      111.61       77.94     14.21 o 
 -11   3  17      627.78      609.79     26.11 o 
  -9   3  17       95.39       88.27     11.84 o 
  -7   3  17       12.81        4.54      6.59 o 
  -5   3  17       36.13       10.07      5.12 o 
  -3   3  17     6560.68     7088.86    115.48 o 
  -1   3  17     8913.25     9251.22    145.89 o 
   1   3  17     2692.57     2878.86     64.14 o 
   3   3  17     2405.49     2449.04     58.10 o 
   5   3  17      777.02      854.76     30.95 o 
   7   3  17      498.67      552.99     40.83 o 
   9   3  17       60.75       72.47     11.68 o 
  11   3  17     1172.99     1129.83     52.75 o 
  13   3  17      288.41      325.14     29.55 o 
  15   3  17       12.04        4.95     12.98 o 
  17   3  17       12.11        4.39     14.25 o 
  19   3  17     1177.07     1278.99     65.85 o 
  21   3  17      212.48      181.92     30.12 o 
 -26   4  17        1.19        3.19     17.31 o 
 -24   4  17        0.20      -15.08     15.08 o 
 -22   4  17      478.35      560.85     48.67 o 
 -20   4  17       49.27       57.13     14.21 o 
 -18   4  17       35.46       35.31     13.13 o 
 -16   4  17        2.22       14.06     11.65 o 
 -14   4  17       25.37       28.45     12.07 o 
 -12   4  17    15744.97    15822.72    303.14 o 
 -10   4  17      522.90      439.28     26.02 o 
  -8   4  17      518.91      485.72     23.05 o 
  -6   4  17      270.72      282.73     17.22 o 
  -4   4  17      507.86      413.00     25.01 o 
  -2   4  17        0.09        5.92      5.54 o 
   0   4  17     3862.57     3904.47     81.16 o 
   2   4  17    18581.99    18499.29    344.07 o 
   4   4  17     4672.01     4338.21     90.43 o 
   6   4  17      426.72      457.25     23.58 o 
   8   4  17      589.61      549.43     26.36 o 
  10   4  17     3800.44     3629.11    108.62 o 
  12   4  17      595.33      628.30     29.31 o 
  14   4  17      675.45      575.79     39.07 o 
  16   4  17      256.27      282.12     33.82 o 
  18   4  17      640.26      542.42     41.61 o 
  20   4  17       65.72       59.59     26.97 o 
 -25   5  17       96.53       89.25     40.97 o 
 -23   5  17      260.57      251.00     27.98 o 
 -21   5  17     2589.71     2574.78     94.49 o 
 -19   5  17        7.02       23.70     14.08 o 
 -17   5  17      455.03      392.04     27.80 o 
 -15   5  17     9296.80     9548.96    202.78 o 
 -13   5  17      886.95      867.62     39.70 o 
 -11   5  17     1009.73      929.96     42.16 o 
  -9   5  17      667.73      588.93     25.97 o 
  -7   5  17        4.57       -6.31      6.31 o 
  -5   5  17      501.55      546.85     25.78 o 
  -3   5  17     1289.83     1434.74     41.42 o 
  -1   5  17    17409.65    17779.01    338.09 o 
   1   5  17      218.71      216.25     20.28 o 
   3   5  17    10794.06    10435.91    186.25 o 
   5   5  17     2105.00     1955.73     53.41 o 
   7   5  17     6037.36     6299.06    125.87 o 
   9   5  17     1205.73      942.98     36.54 o 
  11   5  17      389.42      321.20     22.16 o 
  13   5  17      340.91      347.47     46.03 o 
  15   5  17      112.58      132.70     20.41 o 
  17   5  17        1.74       -5.33     18.06 o 
  19   5  17      467.60      422.15     40.82 o 
 -24   6  17        4.77       33.97     14.80 o 
 -22   6  17      870.42      830.96     44.76 o 
 -20   6  17       12.25       49.51     14.90 o 
 -18   6  17      183.82      212.06     25.81 o 
 -16   6  17       16.98       34.13     13.33 o 
 -14   6  17     2800.08     2797.16     83.18 o 
 -12   6  17     1738.01     1570.19     56.28 o 
 -10   6  17      168.03      172.38     20.16 o 
  -8   6  17      103.18       81.83     12.65 o 
  -6   6  17       74.77       69.75     12.13 o 
  -4   6  17       69.26       94.81     13.45 o 
  -2   6  17     1002.05      945.48     40.83 o 
   0   6  17    10314.91    10605.78    217.28 o 
   2   6  17     2104.03     2220.77     93.37 o 
   4   6  17      392.41      380.16     25.89 o 
   6   6  17      539.20      500.02     40.39 o 
   8   6  17     5425.43     5507.21    116.72 o 
  10   6  17      485.52      353.18     26.32 o 
  12   6  17      329.79      248.30     27.63 o 
  14   6  17       33.07       62.04     17.62 o 
  16   6  17      119.89      131.58     26.81 o 
  18   6  17      131.91      175.75     32.80 o 
 -23   7  17      118.81       98.50     20.77 o 
 -21   7  17     1534.47     1588.51     65.63 o 
 -19   7  17     1102.45     1038.41     50.03 o 
 -17   7  17      187.32      178.84     24.83 o 
 -15   7  17      211.86      196.89     24.41 o 
 -13   7  17       43.91       33.53     12.57 o 
 -11   7  17        0.45       14.60     10.70 o 
  -9   7  17      409.23      336.71     24.98 o 
  -7   7  17     3286.50     3285.99     88.60 o 
  -5   7  17      319.04      327.55     28.64 o 
  -3   7  17     2383.84     2393.07     72.43 o 
  -1   7  17     1098.13     1045.95     44.19 o 
   1   7  17     2094.14     1922.80     64.16 o 
   3   7  17      860.01      769.94     37.60 o 
   5   7  17        6.68        4.90      9.79 o 
   7   7  17      327.09      284.78     31.40 o 
   9   7  17       75.13       56.21     14.51 o 
  11   7  17       92.65      125.06     20.19 o 
  13   7  17        0.04        9.89     12.46 o 
  15   7  17      489.45      509.36     41.09 o 
  17   7  17        0.61      -13.05     17.23 o 
 -22   8  17      201.78      153.46     26.34 o 
 -20   8  17      118.08      136.87     22.70 o 
 -18   8  17      254.89      321.63     30.49 o 
 -16   8  17      225.77      226.55     26.17 o 
 -14   8  17     2112.96     1962.43     79.65 o 
 -12   8  17     1586.22     1408.82     56.16 o 
 -10   8  17      732.95      652.08     58.17 o 
  -8   8  17      214.81      199.44     24.65 o 
  -6   8  17      672.28      617.07     46.79 o 
  -4   8  17      942.02      997.41     46.59 o 
  -2   8  17     1919.95     1900.76     64.75 o 
   0   8  17     6882.62     7296.01    193.68 o 
   2   8  17     4929.59     5166.86    155.39 o 
   4   8  17     2216.07     2084.69     69.87 o 
   6   8  17      401.62      375.46     27.85 o 
   8   8  17      936.11      954.45     70.67 o 
  10   8  17      393.98      448.07     36.78 o 
  12   8  17      385.64      344.33     34.05 o 
  14   8  17      233.33      241.21     33.21 o 
  16   8  17      373.34      406.38     38.50 o 
 -21   9  17       15.58       13.85     22.78 o 
 -19   9  17      100.53      106.28     21.48 o 
 -17   9  17      742.66      784.65     44.78 o 
 -15   9  17     1079.89      996.79     53.84 o 
 -13   9  17       70.21       91.74     17.73 o 
 -11   9  17      365.01      414.15     30.21 o 
  -9   9  17      138.05      143.84     19.96 o 
  -7   9  17      615.00      621.52     42.50 o 
  -5   9  17      766.01      685.64     44.27 o 
  -3   9  17      258.57      223.72     24.40 o 
  -1   9  17      138.10      141.95     28.57 o 
   1   9  17      607.82      586.58     51.36 o 
   3   9  17       63.48       52.35     21.54 o 
   5   9  17       14.17       39.82     14.49 o 
   7   9  17      597.56      671.77     44.73 o 
   9   9  17      233.16      258.57     34.26 o 
  11   9  17      112.53      154.34     28.12 o 
  13   9  17     2467.65     2831.80    109.21 o 
  15   9  17      136.39      131.03     28.43 o 
 -18  10  17       39.40       81.35     25.41 o 
 -16  10  17        1.80       30.55     15.25 o 
 -14  10  17       14.71       32.44     15.10 o 
 -12  10  17      245.03      230.83     27.92 o 
 -10  10  17       29.69       -2.58     12.52 o 
  -8  10  17      166.47      184.31     29.51 o 
  -6  10  17     1122.98     1105.48     58.80 o 
  -4  10  17       30.61       32.38     15.41 o 
  -2  10  17      314.35      242.72     25.82 o 
   0  10  17       23.75       -4.19     11.88 o 
   2  10  17      930.40      921.74     47.90 o 
   4  10  17       38.43       59.70     18.72 o 
   6  10  17      534.14      446.89     37.73 o 
   8  10  17       12.44       20.05     16.80 o 
  10  10  17      211.07      215.40     32.31 o 
  12  10  17      161.68      232.15     36.21 o 
 -15  11  17      217.00      301.94     32.18 o 
 -13  11  17      144.87      117.58     21.55 o 
 -11  11  17      301.78      307.48     38.68 o 
  -9  11  17      214.62      200.46     28.88 o 
  -7  11  17       14.41       30.96     16.39 o 
  -5  11  17       56.89       71.79     25.19 o 
  -3  11  17      571.45      507.44     40.84 o 
  -1  11  17        0.10       -1.56     13.41 o 
   1  11  17       17.20        0.55     15.72 o 
   3  11  17      256.84      233.23     33.58 o 
   5  11  17      989.63     1005.34     71.08 o 
   7  11  17       25.37        9.62     24.29 o 
   9  11  17      185.89      247.47     36.09 o 
  11  11  17      662.33      891.60     57.29 o 
 -12  12  17        3.62      -15.94     15.94 o 
 -10  12  17       88.04       86.27     23.87 o 
  -8  12  17        8.73       15.36     21.03 o 
  -6  12  17      229.90      216.63     37.10 o 
  -4  12  17       32.67       -6.63     21.67 o 
  -2  12  17      254.06      313.33     42.53 o 
   0  12  17      418.50      432.30     49.83 o 
   2  12  17       22.61       18.42     19.04 o 
   4  12  17       46.57       79.40     23.72 o 
   6  12  17        0.79      -16.12     16.12 o 
  -5  13  17       18.41       24.92     22.03 o 
  -3  13  17        1.14       31.08     20.08 o 
  -1  13  17       21.23       66.22     29.85 o 
 -28   0  18      194.32      350.76     70.15 o 
 -26   0  18      116.90       37.10     36.09 o 
 -24   0  18      521.36      347.72     59.36 o 
 -22   0  18      187.61      108.94     37.77 o 
 -20   0  18      215.01      220.57     47.89 o 
 -18   0  18      366.62      545.39     76.90 o 
 -16   0  18        5.46       12.44     18.93 o 
 -14   0  18     2409.10     2333.66     74.33 o 
 -12   0  18     6838.61     7102.41    170.04 o 
 -10   0  18     1977.19     1865.86     60.93 o 
  -8   0  18     2643.28     2999.34     83.69 o 
  -6   0  18    10453.18    10320.18    197.29 o 
  -4   0  18     3750.84     3689.95    156.54 o 
  -2   0  18     3591.48     3763.51    112.95 o 
   0   0  18        0.36       24.27      8.58 o 
   2   0  18    19740.35    21020.15    438.22 o 
   4   0  18      249.75      304.20     24.16 o 
   6   0  18     1656.18     1239.69     95.95 o 
   8   0  18    13902.16    13981.79    387.88 o 
  10   0  18     2555.97     2282.05    106.41 o 
  12   0  18     4070.97     3652.76    139.63 o 
  14   0  18     1520.36     1538.75    113.15 o 
  16   0  18       83.06      119.50     38.45 o 
  18   0  18     2551.11     2944.90    130.94 o 
  20   0  18      192.41      117.03     33.39 o 
  22   0  18       28.84      -13.49     28.33 o 
 -27   1  18     1386.89     1726.69     98.77 o 
 -25   1  18       52.74       45.94     23.82 o 
 -23   1  18     2351.00     2024.08    130.35 o 
 -21   1  18       59.82       64.02     18.32 o 
 -19   1  18       12.95       29.76     13.78 o 
 -17   1  18      236.47      302.32     29.83 o 
 -15   1  18     8936.06     9184.64    254.60 o 
 -13   1  18     6531.76     6936.21    128.66 o 
 -11   1  18      922.63      884.94     33.28 o 
  -9   1  18      959.53     1063.85     27.88 o 
  -7   1  18     8700.48     9828.75    174.69 o 
  -5   1  18       48.16       31.19      7.21 o 
  -3   1  18      163.78      197.67     12.16 o 
  -1   1  18      694.26      819.63     23.95 o 
   1   1  18    12261.20    12689.72    200.00 o 
   3   1  18      354.19      367.49     18.75 o 
   5   1  18      732.52      665.32     39.69 o 
   7   1  18       17.48       32.90     10.63 o 
   9   1  18     1740.24     1580.61     54.79 o 
  11   1  18     2694.95     2597.55     86.05 o 
  13   1  18      184.65      203.60     23.97 o 
  15   1  18       52.64       74.76     16.16 o 
  17   1  18      212.68      215.23     28.38 o 
  19   1  18      840.05      867.95     52.43 o 
  21   1  18      220.68      173.75     34.86 o 
 -26   2  18     1630.94     1667.57     97.06 o 
 -24   2  18       17.13       60.24     18.84 o 
 -22   2  18        0.16        6.34     33.29 o 
 -20   2  18       86.84       46.44     15.06 o 
 -18   2  18      655.34      593.01     41.36 o 
 -16   2  18     1137.86     1033.37     42.37 o 
 -14   2  18      171.71      161.40     19.59 o 
 -12   2  18    29310.88    32845.07    527.95 o 
 -10   2  18     2244.73     2187.19     52.69 o 
  -8   2  18      223.23      296.70     15.28 o 
  -6   2  18      889.29      831.01     24.96 o 
  -4   2  18      265.60      241.16     13.24 o 
  -2   2  18       57.01       39.26      7.32 o 
   0   2  18     1295.24     1144.59     29.30 o 
   2   2  18      732.98      618.97     29.69 o 
   4   2  18       12.74       45.55      9.54 o 
   6   2  18     1529.63     1492.35     52.46 o 
   8   2  18      553.85      558.77     25.48 o 
  10   2  18     2051.89     2042.10     65.43 o 
  12   2  18      889.59      953.94     43.32 o 
  14   2  18       62.04       71.62     15.28 o 
  16   2  18       86.23       93.56     21.61 o 
  18   2  18       64.74       76.13     21.75 o 
  20   2  18      102.55       98.06     24.62 o 
 -27   3  18      298.53      314.97     38.41 o 
 -25   3  18        0.37       39.22     19.93 o 
 -23   3  18       52.20       37.46     22.58 o 
 -21   3  18      105.77      119.87     18.10 o 
 -19   3  18      332.52      370.58     27.56 o 
 -17   3  18     3346.65     3258.69     90.16 o 
 -15   3  18     3469.40     3487.93     92.18 o 
 -13   3  18      748.14      774.53     45.71 o 
 -11   3  18     5572.08     5742.30    191.20 o 
  -9   3  18        7.42       28.69      9.07 o 
  -7   3  18     1211.36     1169.51     52.59 o 
  -5   3  18     3372.86     3348.91     63.50 o 
  -3   3  18     1314.59     1318.85     32.75 o 
  -1   3  18     4575.50     4328.57     77.18 o 
   1   3  18      285.49      264.11     21.65 o 
   3   3  18      159.98      212.44     16.23 o 
   5   3  18     3779.58     3889.58     83.76 o 
   7   3  18       39.39       70.05     11.83 o 
   9   3  18      726.39      773.06     31.58 o 
  11   3  18      292.99      266.15     22.62 o 
  13   3  18        6.27       -6.60      9.50 o 
  15   3  18       75.52       60.20     15.23 o 
  17   3  18       43.77       63.29     19.11 o 
  19   3  18      561.37      561.43     55.70 o 
  21   3  18      217.30      251.33     33.90 o 
 -26   4  18      405.21      473.82     48.96 o 
 -24   4  18      364.33      365.39     35.62 o 
 -22   4  18       25.40       38.30     14.84 o 
 -20   4  18      186.41      155.75     22.50 o 
 -18   4  18      182.56      157.63     23.12 o 
 -16   4  18     1902.27     2005.84     99.75 o 
 -14   4  18     1029.94      821.15     38.35 o 
 -12   4  18       43.43       37.16     11.87 o 
 -10   4  18     1648.82     1546.01     44.91 o 
  -8   4  18      154.07      167.85     15.50 o 
  -6   4  18      349.19      315.09     25.71 o 
  -4   4  18        7.24       27.71      8.27 o 
  -2   4  18      881.48      728.43     27.21 o 
   0   4  18     1695.41     1574.10     43.61 o 
   2   4  18     2039.24     1815.51     52.78 o 
   4   4  18       56.40       45.87     10.23 o 
   6   4  18      727.41      665.51     31.05 o 
   8   4  18       80.60      115.22     15.54 o 
  10   4  18       63.92       71.69     13.09 o 
  12   4  18        2.41       10.88     10.02 o 
  14   4  18      340.46      325.47     31.09 o 
  16   4  18      638.92      585.22     49.06 o 
  18   4  18        8.72       -1.21     13.40 o 
  20   4  18      123.67       99.54     24.32 o 
 -25   5  18       13.70       11.53     16.05 o 
 -23   5  18      294.65      331.69     30.23 o 
 -21   5  18      330.33      324.88     31.53 o 
 -19   5  18        0.12       -6.80     11.34 o 
 -17   5  18      401.80      359.27     37.80 o 
 -15   5  18     3462.47     3379.47     93.55 o 
 -13   5  18     2699.09     2876.37     81.99 o 
 -11   5  18      748.56      649.40     33.34 o 
  -9   5  18      572.66      512.39     26.18 o 
  -7   5  18       19.92       37.35      9.90 o 
  -5   5  18      398.33      404.37     21.06 o 
  -3   5  18        0.11        7.66      8.52 o 
  -1   5  18      823.59      880.22     38.15 o 
   1   5  18      316.24      284.94     22.33 o 
   3   5  18     1341.95     1394.01     42.50 o 
   5   5  18        0.24       16.75      8.52 o 
   7   5  18     4517.96     4346.84     95.68 o 
   9   5  18       48.61       52.34     11.43 o 
  11   5  18       25.41       49.72     11.43 o 
  13   5  18      439.81      378.73     52.30 o 
  15   5  18        3.26       17.03     19.68 o 
  17   5  18      399.41      322.06     67.89 o 
  19   5  18      236.60      264.19     38.72 o 
 -24   6  18      159.42      171.16     25.43 o 
 -22   6  18      264.67      339.30     32.19 o 
 -20   6  18        2.36       19.07     13.44 o 
 -18   6  18      727.10      660.46     38.17 o 
 -16   6  18      151.04      118.01     18.57 o 
 -14   6  18      233.59      174.04     22.17 o 
 -12   6  18       15.29       20.67     11.27 o 
 -10   6  18     3355.96     3120.94     85.87 o 
  -8   6  18       17.76        8.07      7.82 o 
  -6   6  18     1034.90      975.56     35.34 o 
  -4   6  18      682.13      668.65     33.51 o 
  -2   6  18     1580.27     1479.42     52.74 o 
   0   6  18      720.08      667.64     34.31 o 
   2   6  18      202.04      196.83     21.65 o 
   4   6  18      101.05      107.34     17.34 o 
   6   6  18      204.21      195.22     22.09 o 
   8   6  18      266.72      254.68     22.51 o 
  10   6  18      633.45      576.43     30.45 o 
  12   6  18      398.32      399.41     41.72 o 
  14   6  18       29.18        5.19     39.86 o 
  16   6  18      142.94      133.87     26.07 o 
  18   6  18      195.03      181.32     34.60 o 
 -23   7  18        2.40       -7.75     15.68 o 
 -21   7  18       19.36      -17.06     17.06 o 
 -19   7  18      435.86      462.90     33.33 o 
 -17   7  18      859.17      825.27     44.20 o 
 -15   7  18        7.97       -8.09     15.63 o 
 -13   7  18      103.25       98.92     18.28 o 
 -11   7  18      146.23      117.02     18.05 o 
  -9   7  18        5.67        9.86     10.32 o 
  -7   7  18     1835.19     1673.30     68.64 o 
  -5   7  18      838.83      854.41     39.94 o 
  -3   7  18        0.98       18.49     10.64 o 
  -1   7  18     1486.51     1441.29     53.96 o 
   1   7  18      132.52      130.79     18.32 o 
   3   7  18      430.74      368.64     26.99 o 
   5   7  18      241.73      212.69     24.09 o 
   7   7  18       51.06       48.08     12.02 o 
   9   7  18       81.06       57.13     17.46 o 
  11   7  18       28.10       53.12     17.34 o 
  13   7  18      543.52      561.46     36.77 o 
  15   7  18      276.67      232.10     35.56 o 
  17   7  18        0.01       34.58     21.42 o 
 -22   8  18      109.66      129.98     22.42 o 
 -20   8  18      281.03      259.00     30.13 o 
 -18   8  18      103.88       84.02     17.69 o 
 -16   8  18      374.94      357.86     31.16 o 
 -14   8  18     1127.90     1199.65     52.77 o 
 -12   8  18       36.48        6.95     11.29 o 
 -10   8  18     1427.95     1248.84     51.08 o 
  -8   8  18      515.08      408.40     27.70 o 
  -6   8  18     6094.74     6486.91    205.72 o 
  -4   8  18     1653.04     1571.58     71.37 o 
  -2   8  18      211.80      205.11     23.74 o 
   0   8  18      412.84      351.29     27.52 o 
   2   8  18      512.93      507.32     33.98 o 
   4   8  18       73.49       50.94     14.39 o 
   6   8  18        1.60       38.20     13.37 o 
   8   8  18        4.54       31.15     13.26 o 
  10   8  18      402.68      387.25     34.98 o 
  12   8  18       26.15       39.38     17.79 o 
  14   8  18        0.95       19.32     17.47 o 
  16   8  18        0.50      -19.40     19.40 o 
 -21   9  18      535.78      516.00     38.12 o 
 -19   9  18      125.83      153.42     24.93 o 
 -17   9  18       58.56       71.05     17.68 o 
 -15   9  18       72.94       81.60     18.79 o 
 -13   9  18       35.08       33.46     13.72 o 
 -11   9  18       64.58       53.20     16.84 o 
  -9   9  18       40.09       63.18     21.75 o 
  -7   9  18     2038.92     2035.17     82.97 o 
  -5   9  18      524.83      529.93     39.90 o 
  -3   9  18      860.28      785.76     40.57 o 
  -1   9  18      311.39      242.44     27.49 o 
   1   9  18      426.34      388.97     30.56 o 
   3   9  18      419.26      391.72     33.30 o 
   5   9  18     1745.36     1915.28     69.71 o 
   7   9  18      881.81      955.57     55.91 o 
   9   9  18      127.79      137.79     25.14 o 
  11   9  18       40.02       37.92     26.99 o 
  13   9  18       76.27      137.38     29.44 o 
  15   9  18        0.86       24.56     19.91 o 
 -18  10  18      168.84      211.88     26.51 o 
 -16  10  18      132.30      117.25     21.66 o 
 -14  10  18       80.22       79.76     19.69 o 
 -12  10  18     1711.35     1685.86    118.97 o 
 -10  10  18       60.76       44.20     15.99 o 
  -8  10  18     1024.16      955.80     63.60 o 
  -6  10  18      329.05      318.80     38.56 o 
  -4  10  18      275.35      194.88     28.50 o 
  -2  10  18      824.32      838.81     43.92 o 
   0  10  18      202.62      235.27     27.77 o 
   2  10  18      229.62      238.69     28.25 o 
   4  10  18      681.46      639.62     45.19 o 
   6  10  18       28.77       49.54     17.91 o 
   8  10  18        0.18       12.87     14.82 o 
  10  10  18      104.59      116.72     27.45 o 
  12  10  18       13.76       51.51     22.46 o 
 -15  11  18     1051.56     1109.73     55.57 o 
 -13  11  18       14.10       16.94     18.31 o 
 -11  11  18       21.14       25.18     17.40 o 
  -9  11  18      393.68      439.37     56.22 o 
  -7  11  18       58.37       47.21     41.82 o 
  -5  11  18     1127.92     1154.02     63.58 o 
  -3  11  18     1090.88      987.95     58.36 o 
  -1  11  18      184.22      303.54     35.93 o 
   1  11  18      628.54      775.89     44.03 o 
   3  11  18      227.04      244.56     34.70 o 
   5  11  18      117.67      165.11     28.04 o 
   7  11  18      182.35      192.23     32.60 o 
   9  11  18        3.43       -7.96     23.58 o 
 -12  12  18      171.41      181.22     32.61 o 
 -10  12  18       10.70       11.89     18.25 o 
  -8  12  18        7.81       -5.54     23.80 o 
  -6  12  18      933.26      822.90     53.77 o 
  -4  12  18       40.76       97.04     29.28 o 
  -2  12  18       57.03       51.76     38.92 o 
   0  12  18       10.69       14.28     18.50 o 
   2  12  18        9.97      -21.39     22.77 o 
   4  12  18       98.80      129.88     26.55 o 
   6  12  18      497.48      507.17     45.71 o 
 -27   1  19      596.25      733.66     65.09 o 
 -25   1  19        8.49       24.49     21.84 o 
 -23   1  19        3.97       16.11     17.98 o 
 -21   1  19     1308.26     1026.80     52.07 o 
 -19   1  19      287.77      279.88     28.19 o 
 -17   1  19      115.98      174.61     24.12 o 
 -15   1  19     1361.81     1314.22     42.28 o 
 -13   1  19      100.65      123.12     13.55 o 
 -11   1  19      185.41      174.09     14.75 o 
  -9   1  19     4815.55     4586.65    121.34 o 
  -7   1  19      534.91      466.19     19.18 o 
  -5   1  19       10.88        4.34      6.13 o 
  -3   1  19      102.62       79.88      9.11 o 
  -1   1  19       31.78       43.32      7.59 o 
   1   1  19     3702.44     4184.94     87.73 o 
   3   1  19       27.36       43.94     12.03 o 
   5   1  19     2512.10     2384.06     64.36 o 
   7   1  19      916.36      836.30     37.32 o 
   9   1  19       32.67       46.92     12.21 o 
  11   1  19       34.96       25.81     10.46 o 
  13   1  19      851.17      822.81     40.77 o 
  15   1  19      381.73      334.88     27.41 o 
  17   1  19       37.95       34.45     14.04 o 
  19   1  19       76.70      128.28     24.38 o 
  21   1  19       90.26       71.53     23.71 o 
 -26   2  19        1.26       40.39     27.31 o 
 -24   2  19      154.31      139.25     24.81 o 
 -22   2  19        7.26       32.36     17.73 o 
 -20   2  19        9.36        8.44     24.01 o 
 -18   2  19      915.21      932.97     41.96 o 
 -16   2  19       73.46       46.18     13.47 o 
 -14   2  19     1775.58     1669.95     49.59 o 
 -12   2  19        0.06        9.35     12.22 o 
 -10   2  19     1202.92     1190.79     38.03 o 
  -8   2  19       48.07       57.05      8.88 o 
  -6   2  19      970.69     1023.12     28.66 o 
  -4   2  19     1445.30     1175.29     30.94 o 
  -2   2  19     1956.69     1836.45     41.20 o 
   0   2  19      160.59      141.30     11.22 o 
   2   2  19     4728.98     4956.69     98.77 o 
   4   2  19     1867.45     1965.14     51.17 o 
   6   2  19      108.59      132.54     21.69 o 
   8   2  19       45.87       39.31     11.79 o 
  10   2  19       61.96       48.33     12.21 o 
  12   2  19       54.65       61.12     14.82 o 
  14   2  19      610.27      533.13     33.00 o 
  16   2  19      262.81      276.24     29.13 o 
  18   2  19     3497.00     4022.51    178.41 o 
  20   2  19      143.87      139.47     25.94 o 
 -27   3  19      172.74      133.27     27.81 o 
 -25   3  19        0.21       15.15     16.45 o 
 -23   3  19       44.34       92.44     21.95 o 
 -21   3  19       36.02       35.20     29.22 o 
 -19   3  19     1464.77     1475.28     65.52 o 
 -17   3  19     2409.54     2279.07     71.71 o 
 -15   3  19      354.54      308.93     23.40 o 
 -13   3  19       67.01       61.28     14.46 o 
 -11   3  19     7287.18     7778.84    173.21 o 
  -9   3  19        0.01       13.14      8.51 o 
  -7   3  19       13.50       22.79      8.64 o 
  -5   3  19     4484.25     4726.24     95.32 o 
  -3   3  19       24.08       30.21      7.33 o 
  -1   3  19      388.67      260.28     16.78 o 
   1   3  19     3112.73     2794.07     64.74 o 
   3   3  19     2981.05     2873.83     67.06 o 
   5   3  19       45.37       38.61     10.79 o 
   7   3  19     2864.63     2995.86     71.41 o 
   9   3  19       60.82       64.39     12.58 o 
  11   3  19        3.13       -0.12      9.69 o 
  13   3  19     1476.79     1431.20     64.26 o 
  15   3  19      642.05      617.48     42.85 o 
  17   3  19      379.15      386.50     37.52 o 
  19   3  19      534.55      523.93     41.96 o 
 -26   4  19       88.32       87.81     23.53 o 
 -24   4  19      422.50      382.83     37.10 o 
 -22   4  19     1247.90     1260.46     55.02 o 
 -20   4  19      153.74      129.75     26.00 o 
 -18   4  19      539.09      496.54     31.74 o 
 -16   4  19       67.23       89.81     16.96 o 
 -14   4  19     1828.59     1740.08     59.03 o 
 -12   4  19      380.59      381.56     31.84 o 
 -10   4  19        7.47       -7.01      7.01 o 
  -8   4  19       61.63       69.39     10.75 o 
  -6   4  19      551.53      556.36     24.77 o 
  -4   4  19     1405.24     1124.21     35.61 o 
  -2   4  19     4800.35     4770.26    126.62 o 
   0   4  19    10541.06    10340.69    295.36 o 
   2   4  19      399.12      336.21     19.97 o 
   4   4  19      474.47      346.78     20.33 o 
   6   4  19     2343.20     2229.35     92.34 o 
   8   4  19      159.88      183.18     18.31 o 
  10   4  19      703.19      723.55     48.35 o 
  12   4  19      378.87      364.32     27.88 o 
  14   4  19       64.44       45.72     17.25 o 
  16   4  19        0.52       13.51     13.83 o 
  18   4  19     1625.02     1862.00     94.29 o 
  20   4  19     1114.71     1167.12     59.00 o 
 -25   5  19      669.43      721.78     50.04 o 
 -23   5  19      100.37       82.84     18.08 o 
 -21   5  19      388.14      435.15     31.45 o 
 -19   5  19       93.36       76.13     16.34 o 
 -17   5  19      501.81      390.12     28.78 o 
 -15   5  19       67.76       58.41     14.71 o 
 -13   5  19       23.06       18.75     10.22 o 
 -11   5  19     4880.95     4828.83    116.58 o 
  -9   5  19       99.03       78.95     12.87 o 
  -7   5  19        3.43        7.92      9.16 o 
  -5   5  19       95.73      129.60     15.09 o 
  -3   5  19      471.40      443.69     26.82 o 
  -1   5  19     6320.01     5975.22    193.98 o 
   1   5  19      429.77      415.93     26.66 o 
   3   5  19      161.33      211.29     21.58 o 
   5   5  19     1050.62      861.63     36.57 o 
   7   5  19        4.40       16.10      8.78 o 
   9   5  19        7.03       21.96      8.81 o 
  11   5  19      472.04      385.30     25.04 o 
  13   5  19      240.64      159.12     26.52 o 
  15   5  19       43.98       44.69     16.70 o 
  17   5  19       28.69       53.32     18.32 o 
  19   5  19        9.87       14.59     20.30 o 
 -24   6  19       28.98       39.47     19.28 o 
 -22   6  19      222.48      216.46     27.53 o 
 -20   6  19     1156.90     1074.93     51.17 o 
 -18   6  19       19.46       39.80     14.41 o 
 -16   6  19       85.60       73.29     16.20 o 
 -14   6  19      215.58      230.75     25.77 o 
 -12   6  19      423.70      428.77     27.80 o 
 -10   6  19      232.18      236.53     27.94 o 
  -8   6  19     2157.73     2021.87     56.46 o 
  -6   6  19     1596.24     1456.46     45.17 o 
  -4   6  19      631.05      565.47     41.52 o 
  -2   6  19      379.91      333.78     24.91 o 
   0   6  19     1996.69     1712.90     58.67 o 
   2   6  19     2694.04     2708.04    109.04 o 
   4   6  19     8291.84     8419.79    183.74 o 
   6   6  19      361.30      327.30     26.10 o 
   8   6  19       31.92       13.17      9.31 o 
  10   6  19        0.02       -2.99     13.28 o 
  12   6  19        5.19       21.56     14.54 o 
  14   6  19      262.33      285.35     37.60 o 
  16   6  19       22.95       39.80     20.39 o 
  18   6  19     1361.02     1695.94     84.46 o 
 -23   7  19      108.63      104.80     28.92 o 
 -21   7  19        4.16      -12.87     12.87 o 
 -19   7  19     1181.61     1186.82     54.54 o 
 -17   7  19       35.18       54.74     16.85 o 
 -15   7  19       27.16       35.18     13.14 o 
 -13   7  19        3.03       14.66     11.38 o 
 -11   7  19      476.20      395.72     27.50 o 
  -9   7  19     1795.01     1788.03     83.63 o 
  -7   7  19     2710.32     2848.63     81.18 o 
  -5   7  19     2087.02     1904.27     63.92 o 
  -3   7  19     1049.02     1031.28     44.70 o 
  -1   7  19     2214.04     2216.29     70.93 o 
   1   7  19       15.53        7.44     10.17 o 
   3   7  19      144.31      147.33     32.08 o 
   5   7  19      986.13      865.38     43.18 o 
   7   7  19      110.33       90.52     16.86 o 
   9   7  19      326.91      334.11     31.75 o 
  11   7  19     1162.08     1287.64    105.40 o 
  13   7  19       73.72      110.60     21.88 o 
  15   7  19     1070.75     1200.16     70.55 o 
  17   7  19      165.85      298.18     42.03 o 
 -22   8  19       28.94        9.84     15.41 o 
 -20   8  19      482.18      467.76     51.31 o 
 -18   8  19       68.88       35.73     19.42 o 
 -16   8  19       78.62       76.40     17.16 o 
 -14   8  19      313.80      330.59     29.71 o 
 -12   8  19     3540.86     3786.02    105.58 o 
 -10   8  19        0.32        5.65     15.53 o 
  -8   8  19      837.68      750.58     50.99 o 
  -6   8  19     1343.50     1301.49    110.10 o 
  -4   8  19      262.82      264.22     25.93 o 
  -2   8  19      795.75      725.39     38.65 o 
   0   8  19      884.90      821.18     53.16 o 
   2   8  19      163.16      151.00     21.43 o 
   4   8  19     1341.95     1329.12     66.25 o 
   6   8  19      607.92      599.03     41.13 o 
   8   8  19      128.82      156.24     26.69 o 
  10   8  19        0.00       -7.69     12.66 o 
  12   8  19       94.49       75.16     20.20 o 
  14   8  19      873.53      998.46     59.18 o 
  16   8  19       80.33      125.09     33.73 o 
 -19   9  19       68.18       87.78     20.91 o 
 -17   9  19        9.28       26.42     14.74 o 
 -15   9  19       27.51        8.75     12.00 o 
 -13   9  19       53.48       34.62     12.78 o 
 -11   9  19      259.50      208.80     25.68 o 
  -9   9  19       72.36       54.66     16.93 o 
  -7   9  19     1658.38     1532.93     70.96 o 
  -5   9  19      764.39      793.46     48.71 o 
  -3   9  19       75.46       77.39     17.41 o 
  -1   9  19      278.06      250.77     25.75 o 
   1   9  19      311.98      285.50     27.88 o 
   3   9  19       18.76       32.58     13.39 o 
   5   9  19      618.09      570.12     36.30 o 
   7   9  19       43.15       73.93     20.62 o 
   9   9  19       11.14       10.26     17.47 o 
  11   9  19      450.07      504.60     42.06 o 
  13   9  19       21.09      -14.33     22.78 o 
 -18  10  19      627.78      782.63     46.80 o 
 -16  10  19      116.39      119.01     23.26 o 
 -14  10  19      183.86      178.59     27.33 o 
 -12  10  19      305.78      286.93     34.07 o 
 -10  10  19      220.15      119.44     24.97 o 
  -8  10  19      281.49      290.28     36.48 o 
  -6  10  19      143.53      117.96     22.55 o 
  -4  10  19      441.96      365.96     34.83 o 
  -2  10  19       36.08       25.82     18.36 o 
   0  10  19      760.82      766.88     42.86 o 
   2  10  19      149.66      135.63     21.64 o 
   4  10  19     1155.78     1168.10     63.30 o 
   6  10  19     1555.70     1804.48     82.74 o 
   8  10  19      450.76      464.04     39.33 o 
  10  10  19      134.67      162.11     26.35 o 
  12  10  19      102.59      188.03     30.69 o 
 -15  11  19      198.75      203.45     36.31 o 
 -13  11  19      113.78      113.55     26.27 o 
 -11  11  19        0.46       21.88     15.32 o 
  -9  11  19      125.26      131.39     26.58 o 
  -7  11  19       42.20       26.72     16.90 o 
  -5  11  19      739.31      779.19     50.85 o 
  -3  11  19      293.35      314.80     47.89 o 
  -1  11  19        7.97       31.05     19.80 o 
   1  11  19       75.53       65.01     16.27 o 
   3  11  19       84.34       65.97     19.76 o 
   5  11  19      167.90      116.95     25.62 o 
   7  11  19      866.31     1047.45     88.66 o 
   9  11  19        0.06      -13.33     17.70 o 
 -10  12  19      150.16      144.17     29.85 o 
  -8  12  19      970.96     1139.61     66.57 o 
  -6  12  19      102.64      143.29     26.91 o 
  -4  12  19       16.55       16.63     16.65 o 
  -2  12  19        0.56       21.36     16.95 o 
   0  12  19      895.34      864.15     54.98 o 
   2  12  19        0.04       -7.15     19.08 o 
   4  12  19      586.06      562.09     45.25 o 
 -26   0  20     3318.25     3671.81    223.94 o 
 -24   0  20      901.72      838.44     93.09 o 
 -22   0  20       23.09      -10.79     25.63 o 
 -20   0  20     1434.09     1249.23    106.24 o 
 -18   0  20     1619.77     1527.81    115.68 o 
 -16   0  20     1093.43     1063.79     62.89 o 
 -14   0  20     3298.85     3544.95    101.74 o 
 -12   0  20     2031.13     2438.43     76.97 o 
 -10   0  20    17958.37    20323.01    430.61 o 
  -8   0  20     4037.74     4076.97    136.91 o 
  -6   0  20     2783.64     3142.81     88.15 o 
  -4   0  20     8205.70     8331.86    227.51 o 
  -2   0  20     3063.63     3382.88    112.94 o 
   0   0  20     7537.95     8040.14    259.54 o 
   2   0  20     3214.05     2559.04     74.55 o 
   4   0  20     1742.41     1791.41     89.21 o 
   6   0  20    23972.22    24791.04   1365.59 o 
   8   0  20    13255.83    13411.72    516.35 o 
  10   0  20     3487.44     3503.97    135.19 o 
  12   0  20     4024.29     4482.90    165.39 o 
  14   0  20     1293.20     1330.40     77.89 o 
  16   0  20        1.71       -4.25     21.08 o 
  18   0  20       59.25      100.49     27.95 o 
  20   0  20       66.90       -3.37     21.59 o 
 -27   1  20      327.38      329.00     51.34 o 
 -25   1  20      578.36      453.59     77.40 o 
 -23   1  20      882.54      865.61     63.06 o 
 -21   1  20      136.83       92.89     28.16 o 
 -19   1  20     1007.23     1006.36     73.46 o 
 -17   1  20      439.27      386.97     25.49 o 
 -15   1  20       20.15       15.39     11.41 o 
 -13   1  20     5412.40     5656.80    128.58 o 
 -11   1  20      327.34      268.39     15.42 o 
  -9   1  20    11044.03    11895.05    186.92 o 
  -7   1  20     3461.35     3697.05     73.86 o 
  -5   1  20        2.30       12.60      6.61 o 
  -3   1  20     1806.47     1884.73     42.91 o 
  -1   1  20      125.25      119.25     11.29 o 
   1   1  20      550.74      476.84     22.31 o 
   3   1  20     7331.83     7484.67    138.71 o 
   5   1  20     5923.91     5949.11    134.19 o 
   7   1  20     1000.25      753.01     35.94 o 
   9   1  20     3706.14     3490.20     94.68 o 
  11   1  20     2402.55     2207.96     71.87 o 
  13   1  20     3115.41     3128.09    119.95 o 
  15   1  20       10.75       36.71     13.61 o 
  17   1  20        2.43       25.33     19.79 o 
  19   1  20      462.39      498.09     39.26 o 
 -26   2  20      421.24      428.15     48.87 o 
 -24   2  20        0.92       49.82     21.39 o 
 -22   2  20        0.49        6.83     14.76 o 
 -20   2  20        3.91      -11.16     11.80 o 
 -18   2  20     1785.88     1544.65     56.26 o 
 -16   2  20      607.75      587.96     29.25 o 
 -14   2  20      265.95      188.55     20.77 o 
 -12   2  20      174.47      139.10     15.96 o 
 -10   2  20      346.50      414.58     26.65 o 
  -8   2  20     3402.44     3315.00     73.88 o 
  -6   2  20      687.01      729.09     24.29 o 
  -4   2  20       17.41       15.58      6.67 o 
  -2   2  20      469.13      413.80     24.56 o 
   0   2  20     2509.18     2377.07     57.47 o 
   2   2  20      349.92      249.00     23.69 o 
   4   2  20     2927.66     2982.98     69.40 o 
   6   2  20    19246.95    19907.61    377.16 o 
   8   2  20      206.85      134.98     18.84 o 
  10   2  20      484.42      543.14     31.85 o 
  12   2  20      420.97      303.86     25.22 o 
  14   2  20     1767.28     1699.27     63.53 o 
  16   2  20     2836.35     3072.23    110.31 o 
  18   2  20       97.11      113.09     22.23 o 
  20   2  20       23.90       23.19     21.05 o 
 -27   3  20      117.76      138.38     36.36 o 
 -25   3  20      184.29      238.54     32.28 o 
 -23   3  20        0.00       12.53     16.27 o 
 -21   3  20       21.96       40.15     17.42 o 
 -19   3  20      433.02      398.79     28.93 o 
 -17   3  20      628.79      619.17     34.38 o 
 -15   3  20       44.77       44.15     13.10 o 
 -13   3  20     4411.77     4308.99    109.94 o 
 -11   3  20     2353.67     2472.79     61.99 o 
  -9   3  20      543.60      504.39     24.33 o 
  -7   3  20     1367.68     1384.31     41.71 o 
  -5   3  20     5954.36     6503.19    124.09 o 
  -3   3  20      792.57      659.54     22.48 o 
  -1   3  20      805.48      709.78     30.37 o 
   1   3  20     7760.95     8070.67    163.86 o 
   3   3  20      811.98      731.03     37.72 o 
   5   3  20      109.03       85.04     12.72 o 
   7   3  20     7354.43     7580.05    145.76 o 
   9   3  20        1.90        5.86      8.79 o 
  11   3  20     1037.94     1013.88     45.28 o 
  13   3  20       49.74       40.84     12.92 o 
  15   3  20      166.52      164.86     24.96 o 
  17   3  20       96.79      109.44     21.37 o 
  19   3  20       24.36      -21.94     21.94 o 
 -26   4  20        1.21       -7.48     16.46 o 
 -24   4  20       52.58       60.02     20.26 o 
 -22   4  20      167.06      150.72     23.04 o 
 -20   4  20       25.83       54.27     14.82 o 
 -18   4  20      160.43      126.30     19.29 o 
 -16   4  20     4346.07     4005.28    105.73 o 
 -14   4  20      100.36       71.29     15.30 o 
 -12   4  20      994.63      889.99     39.24 o 
 -10   4  20       65.44       64.77     12.26 o 
  -8   4  20     4507.18     4560.80    101.17 o 
  -6   4  20     4156.61     3951.55     85.32 o 
  -4   4  20      364.98      305.97     18.68 o 
  -2   4  20     1048.46      925.61     39.26 o 
   0   4  20       26.04       27.93     11.37 o 
   2   4  20     2127.16     1993.90     53.34 o 
   4   4  20     3867.94     4120.81     94.86 o 
   6   4  20      121.11       95.69     14.65 o 
   8   4  20     1166.14     1189.61     41.69 o 
  10   4  20      268.02      273.32     24.37 o 
  12   4  20        2.78       -0.58      9.51 o 
  14   4  20      314.22      286.30     58.50 o 
  16   4  20      731.71      644.82     77.67 o 
  18   4  20      136.97      158.40     29.27 o 
 -25   5  20      390.27      428.10     39.98 o 
 -23   5  20       62.20       61.66     23.80 o 
 -21   5  20        9.06       20.48     13.32 o 
 -19   5  20        0.08       11.05     11.49 o 
 -17   5  20       34.04       23.37     22.54 o 
 -15   5  20      582.13      531.53     32.48 o 
 -13   5  20       19.54       22.92     16.31 o 
 -11   5  20     2461.13     2382.90     71.94 o 
  -9   5  20      767.86      712.68     40.37 o 
  -7   5  20     1002.26      883.43     33.46 o 
  -5   5  20     2560.59     2340.15     69.82 o 
  -3   5  20      125.01       95.75     15.77 o 
  -1   5  20      341.90      320.04     24.01 o 
   1   5  20      165.73      130.30     17.86 o 
   3   5  20     2922.50     2815.17     83.44 o 
   5   5  20      232.42      184.90     17.91 o 
   7   5  20       79.95       64.97     12.26 o 
   9   5  20       43.93       37.51     10.12 o 
  11   5  20       10.79        1.16      9.67 o 
  13   5  20       75.96       62.73     18.65 o 
  15   5  20       40.26       38.55     19.18 o 
  17   5  20       90.96      100.97     21.82 o 
  19   5  20      651.20      899.83    113.32 o 
 -24   6  20        2.12       22.01     17.05 o 
 -22   6  20       52.33       70.40     25.70 o 
 -20   6  20     1134.63     1132.21     53.62 o 
 -18   6  20       50.72       58.20     24.09 o 
 -16   6  20       12.67        0.31     10.83 o 
 -14   6  20       20.72       27.33     12.07 o 
 -12   6  20      127.37      107.26     17.47 o 
 -10   6  20       21.96       20.01     11.85 o 
  -8   6  20      382.19      371.72     22.78 o 
  -6   6  20       72.42       49.62     16.20 o 
  -4   6  20      920.82      801.07     38.40 o 
  -2   6  20     1095.38     1011.08     44.03 o 
   0   6  20      114.39       85.16     14.99 o 
   2   6  20       55.67       62.11     14.01 o 
   4   6  20      209.35      190.73     22.49 o 
   6   6  20       16.64       21.69     11.37 o 
   8   6  20     1322.36     1400.42     55.36 o 
  10   6  20      629.72      627.84     31.87 o 
  12   6  20       19.81       40.26     18.27 o 
  14   6  20        3.82        0.68     16.39 o 
  16   6  20      143.77      193.51     30.63 o 
  18   6  20      274.08      279.01     39.60 o 
 -23   7  20       53.68       42.58     17.82 o 
 -21   7  20       20.30       62.29     17.62 o 
 -19   7  20      289.26      299.56     29.32 o 
 -17   7  20       29.18       33.47     16.14 o 
 -15   7  20      177.56      152.57     24.86 o 
 -13   7  20      328.89      290.45     28.00 o 
 -11   7  20     1016.63     1023.32     58.92 o 
  -9   7  20       77.35       58.28     14.50 o 
  -7   7  20     1399.74     1371.81     62.91 o 
  -5   7  20       15.08       30.38     11.59 o 
  -3   7  20        6.70       11.12     10.68 o 
  -1   7  20     2720.04     2535.24     88.84 o 
   1   7  20       31.95       29.36     12.47 o 
   3   7  20     1155.13     1046.27     46.46 o 
   5   7  20      157.35      128.12     28.67 o 
   7   7  20      131.76      117.57     18.08 o 
   9   7  20      964.63     1116.63     58.91 o 
  11   7  20      742.84      670.98     73.41 o 
  13   7  20      380.89      323.84     43.05 o 
  15   7  20        2.15       -6.43     34.23 o 
 -22   8  20      323.52      319.09     35.57 o 
 -20   8  20      257.05      286.05     32.19 o 
 -18   8  20       89.54       83.06     18.47 o 
 -16   8  20        1.14        5.14     21.37 o 
 -14   8  20        8.11       12.20     11.06 o 
 -12   8  20      171.83      165.65     22.14 o 
 -10   8  20       17.57       19.04     12.16 o 
  -8   8  20      125.97      141.91     27.84 o 
  -6   8  20      303.09      286.96     34.89 o 
  -4   8  20       20.56       34.95     12.47 o 
  -2   8  20      278.44      255.34     25.72 o 
   0   8  20       44.59       41.33     12.57 o 
   2   8  20      142.98      179.83     27.02 o 
   4   8  20      552.82      544.71     48.77 o 
   6   8  20     1329.45     1405.26     58.15 o 
   8   8  20      153.72      205.28     29.06 o 
  10   8  20        6.01       10.20     19.81 o 
  12   8  20        0.94       21.88     16.78 o 
  14   8  20      109.56       81.47     34.74 o 
 -19   9  20        3.58       25.03     15.91 o 
 -17   9  20       28.56       36.87     17.72 o 
 -15   9  20      215.32      173.92     24.50 o 
 -13   9  20      664.01      649.56     39.94 o 
 -11   9  20      302.90      255.06     35.99 o 
  -9   9  20      214.23      210.02     31.38 o 
  -7   9  20        3.88       32.47     15.61 o 
  -5   9  20       94.96       62.99     19.33 o 
  -3   9  20      457.10      418.09     30.54 o 
  -1   9  20       15.65       25.31     13.30 o 
   1   9  20      153.56       96.26     19.47 o 
   3   9  20      400.26      381.54     31.38 o 
   5   9  20     1982.13     2007.03     73.08 o 
   7   9  20       21.48        6.46     16.45 o 
   9   9  20       77.84       99.51     21.36 o 
  11   9  20       42.44       44.02     19.90 o 
  13   9  20       21.21      -14.84     22.34 o 
 -18  10  20       40.27       30.16     26.60 o 
 -16  10  20       15.41      -14.90     15.37 o 
 -14  10  20      847.80      941.31     58.91 o 
 -12  10  20      131.44      158.01     27.01 o 
 -10  10  20      110.37       97.76     22.23 o 
  -8  10  20      216.87      172.38     28.86 o 
  -6  10  20      120.99       90.65     20.75 o 
  -4  10  20      696.08      714.33     47.56 o 
  -2  10  20      502.72      502.66     39.78 o 
   0  10  20      855.15      835.00     44.92 o 
   2  10  20      110.85      121.56     21.20 o 
   4  10  20        0.96       21.61     21.55 o 
   6  10  20      612.56      562.06     43.88 o 
   8  10  20       10.03       -2.69     18.37 o 
  10  10  20      556.92      827.56     72.52 o 
 -13  11  20      155.66      141.51     28.38 o 
 -11  11  20        0.92       -2.49     23.48 o 
  -9  11  20      113.00       88.87     23.41 o 
  -7  11  20        3.97       29.24     16.12 o 
  -5  11  20        9.76        5.56     16.25 o 
  -3  11  20      181.85      204.39     37.05 o 
  -1  11  20      544.30      546.65     43.79 o 
   1  11  20      229.40      252.87     31.18 o 
   3  11  20       90.91       82.16     23.09 o 
   5  11  20        2.23       -3.92     15.72 o 
   7  11  20      132.77      124.10     42.37 o 
 -10  12  20      293.43      452.26     44.56 o 
  -8  12  20      325.03      343.90     40.21 o 
  -6  12  20      799.78      808.86     55.77 o 
  -4  12  20      625.79      778.27     99.73 o 
  -2  12  20     1680.17     2002.52     90.69 o 
   0  12  20     1206.18     1391.75     73.53 o 
   2  12  20       79.09      103.43     30.01 o 
 -27   1  21      622.89      760.31     65.58 o 
 -25   1  21       55.76      136.42     33.56 o 
 -23   1  21       17.13       16.44     28.67 o 
 -21   1  21        4.51        0.91     17.29 o 
 -19   1  21      642.47      505.92     35.72 o 
 -17   1  21      320.43      306.06     25.10 o 
 -15   1  21      267.23      281.63     21.15 o 
 -13   1  21     2215.41     2201.89     78.83 o 
 -11   1  21     3279.29     3453.59     72.85 o 
  -9   1  21     5507.91     5540.62     98.42 o 
  -7   1  21     8568.40     9282.84    150.37 o 
  -5   1  21       26.54       28.33      8.01 o 
  -3   1  21      576.88      554.51     20.95 o 
  -1   1  21       90.15      132.86     13.65 o 
   1   1  21      291.39      281.22     20.95 o 
   3   1  21        0.03       36.47      8.82 o 
   5   1  21      418.21      388.24     25.22 o 
   7   1  21        6.51       10.92      8.80 o 
   9   1  21     1734.27     1567.47     57.18 o 
  11   1  21     3041.81     3065.41     89.74 o 
  13   1  21      796.03      701.79     38.73 o 
  15   1  21      926.09      856.75     43.89 o 
  17   1  21       13.55        6.95     19.36 o 
  19   1  21       45.71       32.92     17.79 o 
 -26   2  21      754.85      775.23     53.24 o 
 -24   2  21      299.71      352.35     49.67 o 
 -22   2  21        0.37       -4.27     13.80 o 
 -20   2  21      786.65      790.96     46.25 o 
 -18   2  21      137.96       95.39     15.23 o 
 -16   2  21      734.87      655.21     30.29 o 
 -14   2  21     1211.81     1114.81     44.43 o 
 -12   2  21      219.15      197.99     18.22 o 
 -10   2  21     1144.55     1177.92     43.25 o 
  -8   2  21      296.34      267.53     18.92 o 
  -6   2  21     1048.46     1042.04     30.44 o 
  -4   2  21      110.23       99.84     10.04 o 
  -2   2  21      674.83      644.63     22.78 o 
   0   2  21     2109.99     2150.84     61.83 o 
   2   2  21     2300.36     2461.10     60.25 o 
   4   2  21       95.81       87.71     12.68 o 
   6   2  21      105.69      134.74     21.68 o 
   8   2  21      524.03      443.97     27.96 o 
  10   2  21      534.49      506.68     31.24 o 
  12   2  21      150.76      142.26     20.43 o 
  14   2  21     1312.63     1304.10     55.34 o 
  16   2  21      141.55       49.08     26.11 o 
  18   2  21        3.65       -5.52     14.50 o 
  20   2  21      114.52      149.73     26.15 o 
 -25   3  21      136.44      173.70     29.14 o 
 -23   3  21      564.10      598.93     43.46 o 
 -21   3  21      248.85      220.54     30.22 o 
 -19   3  21      178.82      218.02     23.90 o 
 -17   3  21      438.93      427.04     28.32 o 
 -15   3  21       31.59       24.76     11.54 o 
 -13   3  21      893.49      838.81     38.68 o 
 -11   3  21      760.44      678.18     29.16 o 
  -9   3  21      214.31      188.76     17.25 o 
  -7   3  21       60.37       35.99     10.42 o 
  -5   3  21     2333.37     2188.21     55.74 o 
  -3   3  21     1272.57     1191.13     44.39 o 
  -1   3  21     2107.08     2104.76     53.97 o 
   1   3  21     1539.99     1549.78     59.98 o 
   3   3  21       63.68       36.00      9.97 o 
   5   3  21      110.27      129.81     17.53 o 
   7   3  21      422.53      403.51     26.82 o 
   9   3  21       86.51       65.04     15.11 o 
  11   3  21     2209.80     2425.55     78.15 o 
  13   3  21       59.36       45.74     13.81 o 
  15   3  21     2004.16     2140.68     87.53 o 
  17   3  21      238.01      254.23     45.06 o 
  19   3  21       31.35       25.27     17.87 o 
 -26   4  21      131.46      140.48     29.22 o 
 -24   4  21       88.69      110.00     24.16 o 
 -22   4  21       99.73      103.91     20.67 o 
 -20   4  21     1889.64     1986.15     70.41 o 
 -18   4  21       49.99       44.14     13.20 o 
 -16   4  21       20.06       23.86     18.23 o 
 -14   4  21        0.03        6.24     10.30 o 
 -12   4  21     4719.82     4418.03    135.42 o 
 -10   4  21       24.36       30.14      9.70 o 
  -8   4  21     3046.88     3052.78     72.78 o 
  -6   4  21     1746.96     1590.58     46.51 o 
  -4   4  21     9706.46    10317.92    211.66 o 
  -2   4  21      149.44      105.52     16.73 o 
   0   4  21     5783.67     5956.02    204.75 o 
   2   4  21     1367.99     1326.61     42.04 o 
   4   4  21      953.17      760.19     31.87 o 
   6   4  21     1220.47     1172.71     40.46 o 
   8   4  21      397.28      353.66     25.66 o 
  10   4  21        0.90       -2.54     10.07 o 
  12   4  21       25.82       42.72     14.34 o 
  14   4  21      984.95      962.01     55.23 o 
  16   4  21       18.68        6.90     14.98 o 
  18   4  21     1598.44     1742.49    118.96 o 
 -25   5  21      627.93      702.35     49.88 o 
 -23   5  21      109.49      113.46     24.04 o 
 -21   5  21      292.83      252.37     29.21 o 
 -19   5  21      898.22      819.62     43.16 o 
 -17   5  21      306.58      291.45     32.89 o 
 -15   5  21        0.10       12.77     10.85 o 
 -13   5  21      670.48      653.31     34.85 o 
 -11   5  21      208.79      228.84     23.17 o 
  -9   5  21     7501.49     8094.32    265.42 o 
  -7   5  21        1.78        6.44      8.74 o 
  -5   5  21     1474.42     1240.44     76.82 o 
  -3   5  21     2017.44     1743.33     59.11 o 
  -1   5  21     8030.06     7924.59    246.42 o 
   1   5  21     1531.82     1367.64     51.87 o 
   3   5  21     2070.03     1716.68    117.27 o 
   5   5  21       61.75       74.36     15.38 o 
   7   5  21       50.59       63.81     12.38 o 
   9   5  21      418.48      346.36     24.32 o 
  11   5  21     1394.92     1449.41     57.78 o 
  13   5  21       23.28       18.46     19.34 o 
  15   5  21       36.09        5.01     14.74 o 
  17   5  21      885.05     1036.37     55.01 o 
 -24   6  21      183.85      216.29     33.92 o 
 -22   6  21      369.77      419.54     33.75 o 
 -20   6  21      752.90      807.38     44.44 o 
 -18   6  21        0.11       -7.09     14.46 o 
 -16   6  21      474.39      468.48     31.66 o 
 -14   6  21       36.29       44.46     13.18 o 
 -12   6  21      269.52      301.48     25.61 o 
 -10   6  21       60.86       60.67     14.90 o 
  -8   6  21     4800.98     4894.09    106.02 o 
  -6   6  21      209.04      182.94     22.13 o 
  -4   6  21      488.43      545.70     31.59 o 
  -2   6  21       74.94       70.11     14.99 o 
   0   6  21      982.98      962.57     49.41 o 
   2   6  21       34.00       38.14     12.90 o 
   4   6  21       54.74       42.10     12.88 o 
   6   6  21      227.56      230.13     24.47 o 
   8   6  21      591.49      512.14     48.49 o 
  10   6  21      430.45      374.59     31.40 o 
  12   6  21       77.90       90.29     26.13 o 
  14   6  21      278.29      279.05     43.28 o 
  16   6  21      103.15      106.37     28.44 o 
 -23   7  21      376.27      415.43     36.68 o 
 -21   7  21        1.11      -11.62     17.43 o 
 -19   7  21      615.84      656.11     40.49 o 
 -17   7  21      223.15      227.97     26.64 o 
 -15   7  21      104.52       75.83     17.95 o 
 -13   7  21     2341.26     2323.29     76.54 o 
 -11   7  21     1433.28     1446.11     70.32 o 
  -9   7  21     6818.68     7145.97    191.88 o 
  -7   7  21     4093.66     3965.01    124.11 o 
  -5   7  21      821.77      782.05     48.00 o 
  -3   7  21       24.17       14.10     10.71 o 
  -1   7  21     4374.14     4277.10    113.14 o 
   1   7  21     1272.94     1271.38     51.95 o 
   3   7  21      425.98      489.81     46.00 o 
   5   7  21       62.75       74.12     16.30 o 
   7   7  21      114.16      126.18     19.61 o 
   9   7  21      572.02      638.63     81.83 o 
  11   7  21       67.19      104.48     24.15 o 
  13   7  21      138.70      121.02     32.97 o 
  15   7  21        5.79        6.35     20.96 o 
 -20   8  21       69.78       86.99     19.82 o 
 -18   8  21      178.98      170.96     25.59 o 
 -16   8  21      580.66      502.82     35.57 o 
 -14   8  21       76.00       87.95     18.41 o 
 -12   8  21      138.32      133.97     21.47 o 
 -10   8  21      704.22      572.53     41.23 o 
  -8   8  21        6.21       36.58     14.26 o 
  -6   8  21       28.41       13.92     15.25 o 
  -4   8  21      177.31      199.01     23.88 o 
  -2   8  21     2213.32     2077.37    122.19 o 
   0   8  21       19.05        9.96     12.32 o 
   2   8  21       91.30      107.39     22.34 o 
   4   8  21      704.16      740.00     41.04 o 
   6   8  21      866.37      897.66     46.09 o 
   8   8  21      219.64      248.75     33.77 o 
  10   8  21      943.09     1074.08     59.92 o 
  12   8  21       56.07       54.04     29.47 o 
  14   8  21      969.01     1128.98    140.64 o 
 -19   9  21      332.19      356.08     35.30 o 
 -17   9  21       84.12       94.12     20.02 o 
 -15   9  21      233.57      224.49     27.60 o 
 -13   9  21      210.16      189.48     31.89 o 
 -11   9  21      160.31      133.55     27.58 o 
  -9   9  21     1475.76     1280.01     70.09 o 
  -7   9  21     1903.78     1681.75     76.76 o 
  -5   9  21       32.35       53.55     19.12 o 
  -3   9  21        0.53        1.09     11.17 o 
  -1   9  21      252.99      262.12     39.67 o 
   1   9  21     2806.10     2999.40     94.34 o 
   3   9  21      997.02      933.29     47.28 o 
   5   9  21       98.17      101.38     19.23 o 
   7   9  21      171.33      120.30     24.53 o 
   9   9  21        0.39        0.40     26.09 o 
  11   9  21       77.44       70.56     34.20 o 
 -16  10  21      407.63      409.91     35.68 o 
 -14  10  21       21.20      -17.91     24.24 o 
 -12  10  21       39.89       29.71     16.24 o 
 -10  10  21      860.95      761.87     50.98 o 
  -8  10  21       22.53       28.38     15.95 o 
  -6  10  21        8.29        3.09     15.44 o 
  -4  10  21     1334.54     1349.46     69.32 o 
  -2  10  21      176.07      214.97     31.40 o 
   0  10  21       62.49       83.78     18.97 o 
   2  10  21     1189.93     1180.86     55.80 o 
   4  10  21      114.63      133.33     25.97 o 
   6  10  21        7.49       36.87     20.31 o 
   8  10  21      444.23      468.93     41.70 o 
  10  10  21       19.86       15.75     19.41 o 
 -13  11  21       29.78       37.42     22.10 o 
 -11  11  21      677.31      655.68     49.95 o 
  -9  11  21       35.45       13.15     15.69 o 
  -7  11  21       61.59       18.79     18.61 o 
  -5  11  21        0.98       -5.67     16.27 o 
  -3  11  21       47.84       51.75     20.72 o 
  -1  11  21      216.79      286.89     56.17 o 
   1  11  21       44.45       39.09     17.77 o 
   3  11  21       39.84       41.39     19.23 o 
   5  11  21        3.27       18.74     18.46 o 
   7  11  21      263.42      319.10     39.84 o 
  -8  12  21       57.17       62.20     21.88 o 
  -6  12  21        3.90       30.68     24.33 o 
  -4  12  21      426.46      417.57     45.08 o 
  -2  12  21        3.26       -6.72     18.05 o 
   0  12  21      143.64      113.73     32.84 o 
 -26   0  22      325.86      406.07     67.12 o 
 -24   0  22     1457.87     1480.93    125.46 o 
 -22   0  22     1591.78     1508.93    121.75 o 
 -20   0  22     4190.15     4368.27    232.38 o 
 -18   0  22       14.48       15.85     26.31 o 
 -16   0  22      880.14      754.55    107.42 o 
 -14   0  22     5045.27     5347.30    148.72 o 
 -12   0  22        4.28        4.72     11.46 o 
 -10   0  22      275.40      248.86     24.88 o 
  -8   0  22     6697.30     6997.61    169.58 o 
  -6   0  22     1199.42     1239.24     49.11 o 
  -4   0  22     2711.49     2465.00     83.65 o 
  -2   0  22      106.12      127.13     18.92 o 
   0   0  22      912.82      879.68     38.92 o 
   2   0  22      283.01      123.79     23.96 o 
   4   0  22     2886.95     3379.71    139.46 o 
   6   0  22    10817.56     9965.10    496.79 o 
   8   0  22      982.79      893.34     58.70 o 
  10   0  22       28.65       27.22     18.15 o 
  12   0  22     3430.90     3341.11    138.79 o 
  14   0  22     4338.45     4185.35    165.04 o 
  16   0  22      351.41      364.07     41.04 o 
  18   0  22       58.27      107.59     34.74 o 
 -27   1  22      155.50      258.93     56.15 o 
 -25   1  22      614.65      518.24     90.72 o 
 -23   1  22      173.28      177.65     47.05 o 
 -21   1  22        3.33       -4.49     47.22 o 
 -19   1  22        2.91       12.64     31.03 o 
 -17   1  22      974.60      951.26     42.21 o 
 -15   1  22     3192.57     3351.16     79.31 o 
 -13   1  22       88.33       90.92     13.24 o 
 -11   1  22      787.19      689.66     29.67 o 
  -9   1  22      532.24      482.16     21.58 o 
  -7   1  22     2894.81     2784.97     59.02 o 
  -5   1  22      120.18      143.86     15.86 o 
  -3   1  22       30.90       13.53      7.63 o 
  -1   1  22     4419.98     4533.13     93.22 o 
   1   1  22     4733.07     4306.84    135.71 o 
   3   1  22     2072.96     2260.50     67.21 o 
   5   1  22     5069.66     4777.69    121.75 o 
   7   1  22       33.51       28.00     12.04 o 
   9   1  22     2351.22     2367.38     74.56 o 
  11   1  22     1481.41     1474.86     57.38 o 
  13   1  22       97.53      101.44     17.88 o 
  15   1  22      790.02      757.45     42.12 o 
  17   1  22      129.51      175.28     28.60 o 
  19   1  22       82.28      134.89     25.28 o 
 -26   2  22      701.76      760.93     69.47 o 
 -24   2  22      420.79      411.00     38.87 o 
 -22   2  22        0.53       39.01     17.59 o 
 -20   2  22      949.87      938.97     64.99 o 
 -18   2  22     1487.00     1400.63     48.63 o 
 -16   2  22      179.81      193.26     22.62 o 
 -14   2  22     5677.95     5820.42    134.24 o 
 -12   2  22      190.93      197.94     26.44 o 
 -10   2  22     1793.77     1671.09     48.45 o 
  -8   2  22       21.41        7.82      8.71 o 
  -6   2  22      731.24      802.51     40.93 o 
  -4   2  22     2586.09     2509.33     55.61 o 
  -2   2  22     1308.35     1423.26     41.99 o 
   0   2  22     2196.64     2331.42     58.52 o 
   2   2  22       60.82       61.46     11.15 o 
   4   2  22       37.40       56.61     13.30 o 
   6   2  22      926.07      975.56     56.71 o 
   8   2  22       16.16       37.80     14.21 o 
  10   2  22     3310.08     3508.81     98.73 o 
  12   2  22      520.11      484.40     31.69 o 
  14   2  22      338.46      361.14     30.03 o 
  16   2  22        1.06      -12.75     12.75 o 
  18   2  22        0.47        3.81     16.24 o 
 -25   3  22      128.04      129.27     31.42 o 
 -23   3  22      105.16       88.54     28.26 o 
 -21   3  22       60.45      105.76     28.73 o 
 -19   3  22      819.14      778.15     40.04 o 
 -17   3  22      178.66      160.33     20.51 o 
 -15   3  22       53.10       58.83     14.53 o 
 -13   3  22     7651.00     7954.45    172.17 o 
 -11   3  22      399.18      379.00     22.80 o 
  -9   3  22     5287.32     5745.19    116.19 o 
  -7   3  22       56.81       55.05     10.83 o 
  -5   3  22       21.68       20.52      9.06 o 
  -3   3  22      415.09      271.29     22.01 o 
  -1   3  22     1015.47     1127.27     36.97 o 
   1   3  22      207.54      243.45     18.94 o 
   3   3  22      751.53      825.50     32.74 o 
   5   3  22     3148.36     3183.51     75.74 o 
   7   3  22        1.28        8.43      9.78 o 
   9   3  22      668.72      642.37     35.25 o 
  11   3  22      482.78      459.19     30.70 o 
  13   3  22       45.08       39.03     12.41 o 
  15   3  22       22.91       38.78     19.48 o 
  17   3  22       46.98       62.19     18.73 o 
  19   3  22       78.90      111.98     25.93 o 
 -24   4  22        0.73       13.18     16.17 o 
 -22   4  22      225.87      276.99     33.88 o 
 -20   4  22      245.37      226.75     26.10 o 
 -18   4  22       58.37       72.52     15.67 o 
 -16   4  22     1534.66     1277.11     52.16 o 
 -14   4  22        9.75        5.38      9.60 o 
 -12   4  22      345.13      399.29     27.33 o 
 -10   4  22       57.25       83.22     13.74 o 
  -8   4  22     1087.35     1097.86     41.15 o 
  -6   4  22      272.91      315.36     19.90 o 
  -4   4  22       28.05       32.54     11.93 o 
  -2   4  22      404.01      289.69     30.57 o 
   0   4  22     3983.30     4020.05    102.66 o 
   2   4  22      479.74      408.16     27.09 o 
   4   4  22       34.21       52.64     10.88 o 
   6   4  22      417.79      383.04     33.38 o 
   8   4  22     1598.85     1516.60     56.52 o 
  10   4  22      496.00      450.00     30.50 o 
  12   4  22      105.35       82.15     24.23 o 
  14   4  22       91.05       72.67     19.52 o 
  16   4  22      118.32      158.21     24.34 o 
  18   4  22       50.51       30.93     19.72 o 
 -25   5  22        4.65       11.92     18.30 o 
 -23   5  22      335.15      351.40     42.68 o 
 -21   5  22       17.47        5.62     13.20 o 
 -19   5  22      793.35      664.06     39.35 o 
 -17   5  22        8.87       -4.97     16.79 o 
 -15   5  22      129.49      116.14     17.52 o 
 -13   5  22      235.04      189.18     22.95 o 
 -11   5  22      900.46      777.34     50.63 o 
  -9   5  22       39.86       71.00     13.61 o 
  -7   5  22      825.21      807.81     38.63 o 
  -5   5  22      127.04       95.58     16.44 o 
  -3   5  22     1505.28     1596.15     56.86 o 
  -1   5  22     1343.46     1240.30     49.18 o 
   1   5  22      455.99      456.55     31.58 o 
   3   5  22      289.35      262.53     23.92 o 
   5   5  22       75.32      113.70     17.32 o 
   7   5  22      854.67      885.92     47.20 o 
   9   5  22       51.46       54.00     13.44 o 
  11   5  22       34.92       53.92     15.58 o 
  13   5  22      288.90      234.89     31.07 o 
  15   5  22       23.49        9.65     18.41 o 
  17   5  22      148.93      194.76     26.24 o 
 -24   6  22       97.90      167.92     29.84 o 
 -22   6  22       10.80       26.15     28.96 o 
 -20   6  22      379.83      375.95     30.64 o 
 -18   6  22      142.34      180.05     23.96 o 
 -16   6  22       28.74       41.82     15.04 o 
 -14   6  22       12.00       15.82     11.56 o 
 -12   6  22     1898.10     1793.29     63.33 o 
 -10   6  22     1477.67     1466.66     54.86 o 
  -8   6  22       20.95       14.82     11.83 o 
  -6   6  22      207.43      196.26     22.92 o 
  -4   6  22      356.76      316.67     24.96 o 
  -2   6  22      434.78      408.23     30.28 o 
   0   6  22      107.98      102.95     18.29 o 
   2   6  22      597.70      541.98     33.17 o 
   4   6  22     1549.18     1622.86     60.21 o 
   6   6  22      355.20      355.17     27.43 o 
   8   6  22      310.90      234.27     25.17 o 
  10   6  22      313.81      316.32     41.79 o 
  12   6  22      833.59      777.56     63.93 o 
  14   6  22       34.48       51.24     40.63 o 
  16   6  22      366.92      411.00     44.88 o 
 -21   7  22       19.72       53.58     17.16 o 
 -19   7  22      924.36     1039.95     52.13 o 
 -17   7  22      165.77      165.23     24.63 o 
 -15   7  22       28.79       34.64     13.15 o 
 -13   7  22      132.95      168.33     22.65 o 
 -11   7  22       60.88       52.93     14.49 o 
  -9   7  22      279.73      324.23     38.26 o 
  -7   7  22      175.83      208.31     29.59 o 
  -5   7  22       59.99       53.71     17.09 o 
  -3   7  22      622.00      558.83     33.95 o 
  -1   7  22       23.49       24.28     12.42 o 
   1   7  22     1097.57     1085.65     48.70 o 
   3   7  22     1129.88     1156.93     51.05 o 
   5   7  22      179.87      223.08     28.43 o 
   7   7  22       54.53       64.50     17.57 o 
   9   7  22       13.57       49.51     17.75 o 
  11   7  22      694.35      611.20     55.57 o 
  13   7  22       17.71       -7.40     81.96 o 
  15   7  22      172.88      202.02     40.81 o 
 -20   8  22        1.86      -13.81     13.81 o 
 -18   8  22       44.14       38.44     15.81 o 
 -16   8  22      194.02      188.34     23.81 o 
 -14   8  22     1639.34     1817.47     69.30 o 
 -12   8  22       62.38       61.39     29.81 o 
 -10   8  22       86.43       71.76     19.92 o 
  -8   8  22     2729.61     2583.65    111.50 o 
  -6   8  22       37.51       50.84     16.87 o 
  -4   8  22      508.18      524.45     33.36 o 
  -2   8  22        2.43        1.85     10.80 o 
   0   8  22      369.88      397.17     29.49 o 
   2   8  22        1.49       17.50     12.48 o 
   4   8  22       65.69       54.76     16.20 o 
   6   8  22      700.81      691.93     40.65 o 
   8   8  22      367.93      433.95     40.83 o 
  10   8  22      468.45      456.64     40.02 o 
  12   8  22      362.28      482.74     52.17 o 
 -19   9  22       40.06       45.32     20.61 o 
 -17   9  22       27.23       46.87     16.84 o 
 -15   9  22      656.24      700.60     42.30 o 
 -13   9  22      346.72      357.66     38.58 o 
 -11   9  22      205.30      178.76     28.34 o 
  -9   9  22      147.71      128.42     24.46 o 
  -7   9  22      301.14      288.40     36.30 o 
  -5   9  22      523.66      471.53     38.33 o 
  -3   9  22       42.72       57.79     16.06 o 
  -1   9  22      106.86       87.19     18.52 o 
   1   9  22      876.64      799.38     43.47 o 
   3   9  22      197.18      227.01     29.60 o 
   5   9  22       23.55       49.95     16.03 o 
   7   9  22      800.87      756.98     50.79 o 
   9   9  22      762.52      873.60     55.52 o 
  11   9  22       23.55       49.29     23.28 o 
 -16  10  22      460.00      491.94     44.67 o 
 -14  10  22      194.59      161.33     34.21 o 
 -12  10  22        0.67       -9.14     12.64 o 
 -10  10  22        3.97       26.14     28.34 o 
  -8  10  22      364.39      377.91     64.51 o 
  -6  10  22       57.06       47.69     20.86 o 
  -4  10  22      891.72      819.02     54.15 o 
  -2  10  22       28.57       46.12     17.71 o 
   0  10  22      321.13      362.28     32.99 o 
   2  10  22       25.77       23.34     14.98 o 
   4  10  22       82.18       77.07     21.65 o 
   6  10  22       74.92       42.21     20.66 o 
   8  10  22      322.01      369.84     41.33 o 
 -13  11  22      193.27      247.34     35.67 o 
 -11  11  22      227.51      210.65     33.13 o 
  -9  11  22       92.19       90.45     23.32 o 
  -7  11  22      257.46      198.75     31.35 o 
  -5  11  22      301.27      305.71     39.90 o 
  -3  11  22       16.88        4.40     17.10 o 
  -1  11  22      374.57      371.12     39.42 o 
   1  11  22      140.04      154.73     37.58 o 
   3  11  22       17.08       -0.29     17.22 o 
   5  11  22      451.32      533.87     50.41 o 
  -4  12  22       64.41       64.78     28.53 o 
 -25   1  23      124.53      103.37     33.14 o 
 -23   1  23       38.45       37.80     22.38 o 
 -21   1  23       54.16        2.32     19.69 o 
 -19   1  23       61.57       87.10     25.73 o 
 -17   1  23        0.36        6.72     10.26 o 
 -15   1  23      202.59      182.46     19.55 o 
 -13   1  23     2183.80     2294.24     61.31 o 
 -11   1  23     6998.62     7334.79    141.45 o 
  -9   1  23      245.06      210.95     18.97 o 
  -7   1  23     5115.18     5521.11    125.20 o 
  -5   1  23      684.75      744.52     26.14 o 
  -3   1  23      294.49      254.53     15.87 o 
  -1   1  23        7.52       43.64      9.55 o 
   1   1  23      524.36      542.34     29.31 o 
   3   1  23       96.25       95.69     15.54 o 
   5   1  23      398.07      408.83     28.72 o 
   7   1  23      880.24      800.27     38.73 o 
   9   1  23      398.71      384.43     27.67 o 
  11   1  23     1245.21     1194.16     52.02 o 
  13   1  23      313.65      248.64     28.29 o 
  15   1  23       26.76       30.57     12.83 o 
  17   1  23      416.42      398.94     35.50 o 
 -26   2  23        0.35        3.20     23.61 o 
 -24   2  23        0.53        4.41     16.44 o 
 -22   2  23     1275.60     1327.77     67.30 o 
 -20   2  23      678.11      715.91     44.56 o 
 -18   2  23       52.59       47.60     13.98 o 
 -16   2  23      217.86      171.57     21.26 o 
 -14   2  23       65.79       48.70     14.13 o 
 -12   2  23        2.59       11.63      9.93 o 
 -10   2  23      203.65      175.50     17.49 o 
  -8   2  23     3440.05     3709.68     83.15 o 
  -6   2  23     5430.09     5810.78    127.39 o 
  -4   2  23     2656.95     2663.98     62.77 o 
  -2   2  23       33.54       64.00     11.19 o 
   0   2  23     1918.61     1899.99     51.60 o 
   2   2  23       93.85      116.26     14.04 o 
   4   2  23      966.96      871.20     38.82 o 
   6   2  23      350.57      293.47     23.90 o 
   8   2  23      222.67      188.19     23.05 o 
  10   2  23      388.66      388.28     28.74 o 
  12   2  23      597.87      560.15     34.66 o 
  14   2  23       47.48       54.36     15.87 o 
  16   2  23     1533.18     1629.27    122.33 o 
  18   2  23      452.76      468.43     64.94 o 
 -25   3  23      238.45      222.60     78.08 o 
 -23   3  23      372.19      434.30     36.36 o 
 -21   3  23      191.32      189.72     26.95 o 
 -19   3  23      918.13      948.56     62.99 o 
 -17   3  23      427.05      463.54     31.98 o 
 -15   3  23      175.35      187.98     22.58 o 
 -13   3  23      375.67      269.82     23.05 o 
 -11   3  23     1232.40     1285.70     43.81 o 
  -9   3  23      213.31      144.33     22.70 o 
  -7   3  23     4666.85     4742.72    100.38 o 
  -5   3  23     4382.99     4259.56    105.54 o 
  -3   3  23     1081.66      926.94     51.70 o 
  -1   3  23     3587.28     3929.13     99.67 o 
   1   3  23        2.77       13.47      7.97 o 
   3   3  23      121.77      164.73     24.43 o 
   5   3  23      356.49      376.40     25.47 o 
   7   3  23     1423.47     1376.45     53.06 o 
   9   3  23     1837.10     1853.15     65.58 o 
  11   3  23     1977.02     2120.79     85.09 o 
  13   3  23       16.77       40.50     12.26 o 
  15   3  23      721.61      753.89     48.92 o 
  17   3  23      567.66      632.46     47.09 o 
 -24   4  23        0.42        8.83     23.63 o 
 -22   4  23      572.02      523.47     41.46 o 
 -20   4  23      792.05      865.01     44.59 o 
 -18   4  23      103.13       83.00     17.27 o 
 -16   4  23       24.79       39.28     12.64 o 
 -14   4  23       13.32        4.57     10.68 o 
 -12   4  23     1299.48     1235.36     48.80 o 
 -10   4  23     3882.24     4118.61    102.30 o 
  -8   4  23     4288.32     4498.11    115.41 o 
  -6   4  23     1371.37     1163.30     46.41 o 
  -4   4  23      100.98      128.41     18.05 o 
  -2   4  23       40.82       30.19     11.21 o 
   0   4  23       20.31       29.17     11.51 o 
   2   4  23      146.14      176.05     42.40 o 
   4   4  23      288.51      257.02     19.85 o 
   6   4  23      977.27     1055.62     45.16 o 
   8   4  23        0.26       -2.27     12.29 o 
  10   4  23     1602.90     1794.99     65.69 o 
  12   4  23      220.46      158.57     21.48 o 
  14   4  23        2.83       -9.07     13.90 o 
  16   4  23       39.17       15.34     17.96 o 
 -23   5  23      211.02      245.68     35.15 o 
 -21   5  23      399.18      431.82     32.61 o 
 -19   5  23      788.83      735.05     41.61 o 
 -17   5  23       94.33      102.84     18.27 o 
 -15   5  23      103.33      102.36     16.90 o 
 -13   5  23      420.52      444.51     32.37 o 
 -11   5  23      611.07      616.64     45.31 o 
  -9   5  23       12.57       11.68      9.31 o 
  -7   5  23     2634.31     2565.55     77.39 o 
  -5   5  23      723.53      758.96     37.82 o 
  -3   5  23     3645.43     3777.26    151.93 o 
  -1   5  23     2723.54     2620.17     78.79 o 
   1   5  23      445.23      429.45     28.60 o 
   3   5  23      425.37      351.86     27.19 o 
   5   5  23     1695.80     1654.16     60.49 o 
   7   5  23      988.67      917.92     58.96 o 
   9   5  23      645.38      547.83     41.77 o 
  11   5  23     1363.24     1444.50     64.50 o 
  13   5  23      976.01      986.78     56.14 o 
  15   5  23      277.94      339.09     52.90 o 
 -22   6  23      135.00      116.43     20.56 o 
 -20   6  23      575.36      683.38     41.64 o 
 -18   6  23      160.85      203.31     28.22 o 
 -16   6  23      158.35      156.50     22.44 o 
 -14   6  23     1598.53     1593.60     61.00 o 
 -12   6  23      771.72      710.69     38.18 o 
 -10   6  23     1476.90     1362.89     63.65 o 
  -8   6  23     5474.80     5262.75    171.38 o 
  -6   6  23      464.13      473.51     30.71 o 
  -4   6  23     1431.10     1365.50     54.23 o 
  -2   6  23      359.96      282.49     30.81 o 
   0   6  23       22.54       11.90     12.14 o 
   2   6  23      378.15      440.92     41.96 o 
   4   6  23     1155.12     1051.64     47.90 o 
   6   6  23      574.51      535.94     36.16 o 
   8   6  23      288.13      286.71     27.50 o 
  10   6  23     1565.77     1626.64     95.92 o 
  12   6  23       24.01       22.18     19.55 o 
  14   6  23     1686.09     1658.36    119.90 o 
 -21   7  23        3.02       14.93     15.52 o 
 -19   7  23     2055.74     2207.46     80.40 o 
 -17   7  23        0.10       48.12     17.67 o 
 -15   7  23       38.91       33.61     17.14 o 
 -13   7  23      302.41      339.06     41.09 o 
 -11   7  23      190.95      176.31     25.74 o 
  -9   7  23        0.57       16.31     15.79 o 
  -7   7  23      113.69       97.88     20.41 o 
  -5   7  23       34.87       33.57     13.69 o 
  -3   7  23      857.82      809.98     41.63 o 
  -1   7  23       31.96       28.86     14.65 o 
   1   7  23       35.66       28.74     12.45 o 
   3   7  23      121.50      155.86     22.12 o 
   5   7  23      165.98      141.37     21.74 o 
   7   7  23      182.91      161.12     30.77 o 
   9   7  23        7.65       -8.72     15.03 o 
  11   7  23      264.98      154.38     52.78 o 
  13   7  23       28.19      119.25     30.98 o 
 -20   8  23       55.46       84.61     19.75 o 
 -18   8  23      307.41      284.80     31.97 o 
 -16   8  23        8.27       -7.74     13.44 o 
 -14   8  23     3458.03     3502.58    143.79 o 
 -12   8  23     1698.05     1556.88     74.17 o 
 -10   8  23        7.75       29.24     15.84 o 
  -8   8  23     2011.05     1950.65     83.24 o 
  -6   8  23      470.26      423.39     35.73 o 
  -4   8  23       16.97        9.72     12.65 o 
  -2   8  23     1801.64     1837.73     68.59 o 
   0   8  23      179.89      166.55     24.07 o 
   2   8  23        0.87       39.36     14.18 o 
   4   8  23     1101.22     1074.69     59.97 o 
   6   8  23        1.10        8.32     13.45 o 
   8   8  23       24.25       25.58     20.36 o 
  10   8  23     2387.33     2706.00    137.31 o 
  12   8  23      380.32      396.03     53.54 o 
 -17   9  23      439.36      531.48     38.26 o 
 -15   9  23       45.26       56.66     20.20 o 
 -13   9  23       22.37       34.82     16.35 o 
 -11   9  23      113.51      120.59     24.46 o 
  -9   9  23       53.96       76.03     19.86 o 
  -7   9  23      101.03       71.95     19.81 o 
  -5   9  23      887.60      906.78     54.49 o 
  -3   9  23       46.00       46.78     15.32 o 
  -1   9  23     1527.27     1704.55     67.31 o 
   1   9  23     1065.12     1221.94     56.46 o 
   3   9  23     1850.39     1985.03     74.91 o 
   5   9  23       33.95       75.21     21.57 o 
   7   9  23      481.47      558.78     73.99 o 
   9   9  23       33.53       16.15     36.10 o 
 -14  10  23        0.25       17.75     16.96 o 
 -12  10  23      668.84      568.39     55.75 o 
 -10  10  23       36.71       15.83     17.33 o 
  -8  10  23       11.51       -1.95     16.15 o 
  -6  10  23      126.63      121.92     42.97 o 
  -4  10  23      428.53      459.83     39.93 o 
  -2  10  23       59.89       61.11     21.31 o 
   0  10  23        4.67       -6.72     13.47 o 
   2  10  23       74.34       64.96     18.50 o 
   4  10  23       17.48       31.63     22.56 o 
   6  10  23      543.04      554.81     45.22 o 
   8  10  23        6.60       28.81     18.53 o 
 -11  11  23      586.61      651.56     50.45 o 
  -9  11  23       62.00       68.99     21.33 o 
  -7  11  23      307.37      274.37     38.29 o 
  -5  11  23      582.84      625.51     48.60 o 
  -3  11  23        5.30       13.46     18.31 o 
  -1  11  23      223.67      216.45     32.11 o 
   1  11  23        1.17       13.51     16.00 o 
   3  11  23      184.50      227.95     32.72 o 
 -26   0  24     1360.16     1403.03    131.20 o 
 -24   0  24        0.00        6.07     24.96 o 
 -22   0  24        9.70       78.58     35.75 o 
 -20   0  24       16.23       30.69     28.33 o 
 -18   0  24     3968.86     3971.98    215.51 o 
 -16   0  24       36.01       56.16     20.36 o 
 -14   0  24      936.81      870.57     56.63 o 
 -12   0  24      506.67      393.46     36.84 o 
 -10   0  24        1.38       -1.31     10.71 o 
  -8   0  24      767.08      760.20     76.79 o 
  -6   0  24      752.18      748.47     37.84 o 
  -4   0  24      594.99      678.93     36.11 o 
  -2   0  24     1019.08      816.07     38.91 o 
   0   0  24     3090.70     2817.53    110.62 o 
   2   0  24    14403.19    15461.48    426.55 o 
   4   0  24    12178.07    13120.08    526.30 o 
   6   0  24     3213.51     3068.76    124.51 o 
   8   0  24     2890.01     3254.47    132.26 o 
  10   0  24     2847.72     2693.40    119.99 o 
  12   0  24      539.05      513.16     47.98 o 
  14   0  24      458.05      487.41     69.31 o 
  16   0  24       14.84       53.64     23.73 o 
  18   0  24       89.46      131.87     46.54 o 
 -25   1  24       85.54      115.20     44.86 o 
 -23   1  24       35.95       48.58     22.66 o 
 -21   1  24     1026.25      827.99     63.32 o 
 -19   1  24      541.58      437.75     43.70 o 
 -17   1  24     1014.41     1205.77     57.75 o 
 -15   1  24      372.31      338.44     26.67 o 
 -13   1  24      628.54      505.92     31.07 o 
 -11   1  24       40.10       47.61     11.65 o 
  -9   1  24      143.98      176.33     18.74 o 
  -7   1  24      141.37       87.22     11.97 o 
  -5   1  24     3429.63     3188.78     66.04 o 
  -3   1  24     4540.87     4370.50     92.39 o 
  -1   1  24     1798.74     1856.77     51.19 o 
   1   1  24     3709.26     3351.32     88.90 o 
   3   1  24     2331.02     2037.11     64.62 o 
   5   1  24     1433.94     1448.03     54.27 o 
   7   1  24     1407.62     1394.22     60.46 o 
   9   1  24      309.18      273.23     25.90 o 
  11   1  24        2.99        6.74     10.65 o 
  13   1  24      440.04      446.48     31.67 o 
  15   1  24       13.30        1.01     18.40 o 
  17   1  24     1781.50     2005.12     89.11 o 
 -26   2  24     1010.36     1508.57     95.72 o 
 -24   2  24      268.98      262.40     42.31 o 
 -22   2  24       14.18       24.59     20.64 o 
 -20   2  24       34.53       53.05     30.86 o 
 -18   2  24     2139.03     2412.20     76.30 o 
 -16   2  24     1450.41     1371.01     52.90 o 
 -14   2  24       50.07       62.59     13.99 o 
 -12   2  24     4411.25     4529.59    101.74 o 
 -10   2  24     1596.78     1500.57     46.42 o 
  -8   2  24      357.36      290.68     19.72 o 
  -6   2  24     1478.22     1335.91     59.16 o 
  -4   2  24        2.96        0.74      9.49 o 
  -2   2  24     2112.26     1691.46     48.29 o 
   0   2  24      791.87      642.57     27.79 o 
   2   2  24      960.37      964.16     41.19 o 
   4   2  24      721.72      660.14     34.43 o 
   6   2  24      359.28      352.75     25.65 o 
   8   2  24      403.77      433.26     30.83 o 
  10   2  24       78.57      129.29     26.47 o 
  12   2  24      241.47      244.63     25.13 o 
  14   2  24       51.54       75.96     17.62 o 
  16   2  24        3.80       24.38     17.23 o 
  18   2  24       21.26       12.63     30.88 o 
 -25   3  24      505.70      626.76     59.38 o 
 -23   3  24       38.84       25.93     22.60 o 
 -21   3  24      686.67      793.74     51.87 o 
 -19   3  24      122.60      110.71     18.65 o 
 -17   3  24      739.16      600.62     41.75 o 
 -15   3  24      349.37      317.84     24.39 o 
 -13   3  24      390.08      388.33     28.77 o 
 -11   3  24      883.00      934.05     36.56 o 
  -9   3  24      279.97      310.38     21.32 o 
  -7   3  24      609.78      463.57     24.25 o 
  -5   3  24      458.27      422.92     27.60 o 
  -3   3  24     2261.24     2152.62     83.92 o 
  -1   3  24     2478.29     2244.66     68.53 o 
   1   3  24      707.23      568.62     26.83 o 
   3   3  24     2502.32     2492.17    122.87 o 
   5   3  24     2705.39     2641.17     79.27 o 
   7   3  24      593.64      544.20     32.89 o 
   9   3  24       50.96       63.93     14.93 o 
  11   3  24        4.48        2.79     10.69 o 
  13   3  24       23.41       19.65     13.22 o 
  15   3  24      204.67      259.09     30.29 o 
  17   3  24      174.30      205.70     32.78 o 
 -24   4  24     1435.29     1511.68     74.57 o 
 -22   4  24      227.87      308.56     56.53 o 
 -20   4  24      106.72      108.21     21.38 o 
 -18   4  24        4.59      -11.03     12.61 o 
 -16   4  24      476.12      459.52     31.27 o 
 -14   4  24      144.45      107.80     18.24 o 
 -12   4  24       21.25       43.09     16.21 o 
 -10   4  24      179.74      162.42     18.74 o 
  -8   4  24     3086.43     3071.32     86.69 o 
  -6   4  24     3133.81     2779.65     80.81 o 
  -4   4  24     4916.90     5430.37    130.28 o 
  -2   4  24     2303.26     2198.72     69.83 o 
   0   4  24       42.23       39.65     15.09 o 
   2   4  24        3.63       14.25      9.89 o 
   4   4  24      163.07      159.23     24.29 o 
   6   4  24      412.77      437.93     28.12 o 
   8   4  24      702.48      672.16     36.56 o 
  10   4  24       25.27       27.07     17.14 o 
  12   4  24       23.70       -3.06     11.61 o 
  14   4  24      141.24      184.98     28.35 o 
  16   4  24     1221.20     1282.30     93.01 o 
 -23   5  24      320.26      366.56     38.73 o 
 -21   5  24      468.00      558.93     37.21 o 
 -19   5  24      151.79      129.12     21.28 o 
 -17   5  24       85.05       88.04     22.64 o 
 -15   5  24      643.47      569.77     35.05 o 
 -13   5  24      528.09      517.85     31.73 o 
 -11   5  24       71.31       58.97     21.52 o 
  -9   5  24      285.01      253.73     24.05 o 
  -7   5  24       68.32       35.94     12.38 o 
  -5   5  24      731.28      553.38     33.49 o 
  -3   5  24     1647.71     1755.89     95.36 o 
  -1   5  24      123.33       96.36     17.36 o 
   1   5  24       13.96       20.92     11.35 o 
   3   5  24      104.40      101.92     17.67 o 
   5   5  24       96.62       75.66     19.72 o 
   7   5  24     1377.30     1321.63     66.04 o 
   9   5  24       54.89       51.47     16.19 o 
  11   5  24       67.02       88.78     21.60 o 
  13   5  24       20.93       26.49     25.63 o 
  15   5  24      116.35      117.97     25.18 o 
 -22   6  24       38.15       53.92     18.48 o 
 -20   6  24      146.63      112.55     23.32 o 
 -18   6  24        0.85        3.96     12.29 o 
 -16   6  24      128.74       83.10     22.83 o 
 -14   6  24      266.14      196.52     30.33 o 
 -12   6  24      441.46      377.40     28.46 o 
 -10   6  24      234.18      204.86     28.88 o 
  -8   6  24        2.42       -5.37     12.59 o 
  -6   6  24        7.39       -1.38     10.66 o 
  -4   6  24       47.36       47.62     12.83 o 
  -2   6  24      783.79      695.18     37.63 o 
   0   6  24      644.99      662.54     37.09 o 
   2   6  24      613.09      545.92     33.59 o 
   4   6  24      276.85      274.57     29.13 o 
   6   6  24      363.76      426.97     54.08 o 
   8   6  24      478.29      503.67     62.77 o 
  10   6  24      370.87      265.32     44.37 o 
  12   6  24      621.51      578.74     57.88 o 
  14   6  24       13.25       11.85     20.06 o 
 -21   7  24        0.75        4.77     16.48 o 
 -19   7  24      879.71      956.63     50.55 o 
 -17   7  24       51.78       54.72     17.30 o 
 -15   7  24       36.57       22.33     13.54 o 
 -13   7  24        0.19       -3.97     11.76 o 
 -11   7  24        8.36       15.41     13.43 o 
  -9   7  24      444.62      406.70     35.48 o 
  -7   7  24       11.44      -10.92     10.92 o 
  -5   7  24      498.55      448.45     30.77 o 
  -3   7  24       49.52       62.55     15.10 o 
  -1   7  24      474.14      435.05     31.02 o 
   1   7  24      769.74      684.70     38.95 o 
   3   7  24       42.84       54.34     15.96 o 
   5   7  24       78.11       85.99     35.73 o 
   7   7  24      120.55      124.50     21.78 o 
   9   7  24       63.86       32.35     23.99 o 
  11   7  24       21.08       18.61     43.68 o 
  13   7  24        7.99      -17.00     17.00 o 
 -20   8  24      376.74      518.76     38.98 o 
 -18   8  24      214.90      237.21     30.48 o 
 -16   8  24        5.28       -3.74     13.83 o 
 -14   8  24        9.73       21.71     19.76 o 
 -12   8  24       75.66       52.30     29.01 o 
 -10   8  24       53.20       43.67     15.87 o 
  -8   8  24        2.68       23.39     14.16 o 
  -6   8  24      586.45      608.68     43.79 o 
  -4   8  24        2.26      -10.27     10.27 o 
  -2   8  24      150.47      142.96     22.00 o 
   0   8  24       95.19       78.38     16.72 o 
   2   8  24      828.57      803.70     53.01 o 
   4   8  24      648.73      515.10     36.41 o 
   6   8  24      180.65      173.85     24.96 o 
   8   8  24      102.17       98.70     23.50 o 
  10   8  24        1.94        0.51     27.82 o 
  12   8  24       32.15       21.98     25.80 o 
 -17   9  24        1.87        4.55     18.62 o 
 -15   9  24       60.20       44.70     19.75 o 
 -13   9  24      210.50      234.32     33.32 o 
 -11   9  24        0.00        4.18     20.30 o 
  -9   9  24       20.01       16.10     18.31 o 
  -7   9  24      316.77      290.27     38.05 o 
  -5   9  24     1434.15     1386.41     70.02 o 
  -3   9  24        8.74       25.39     17.18 o 
  -1   9  24      123.12      171.87     25.64 o 
   1   9  24      154.38      183.42     24.96 o 
   3   9  24     1426.44     1789.68     76.32 o 
   5   9  24      189.28      225.67     28.55 o 
   7   9  24      100.16      133.97     64.33 o 
   9   9  24       71.90       77.34     22.08 o 
 -14  10  24       72.57       66.03     21.39 o 
 -12  10  24        3.17       48.92     19.25 o 
 -10  10  24      203.93      203.62     34.16 o 
  -8  10  24       24.27       40.25     17.70 o 
  -6  10  24      111.78       94.57     24.33 o 
  -4  10  24      676.05      682.00     50.55 o 
  -2  10  24      829.70      826.49     55.19 o 
   0  10  24       14.37       26.88     15.94 o 
   2  10  24        1.95      -18.50     18.50 o 
   4  10  24      388.37      448.10     43.94 o 
   6  10  24       24.77       16.73     23.58 o 
  -9  11  24        0.06       23.39     19.85 o 
  -7  11  24      195.95      178.00     31.66 o 
  -5  11  24       75.94      143.88     28.60 o 
  -3  11  24      318.56      310.01     40.44 o 
  -1  11  24       71.84       72.03     23.74 o 
   1  11  24       27.08       37.84     18.42 o 
 -25   1  25      371.35      443.16     49.72 o 
 -23   1  25        1.11       16.60     21.42 o 
 -21   1  25      156.43      215.76     39.09 o 
 -19   1  25        3.72       -4.20     17.56 o 
 -17   1  25       21.83       16.43     12.25 o 
 -15   1  25        6.99       14.70     11.24 o 
 -13   1  25        1.00       12.80      9.15 o 
 -11   1  25      687.85      536.64     26.61 o 
  -9   1  25     2087.60     2010.04     50.64 o 
  -7   1  25     1379.28     1387.91     43.79 o 
  -5   1  25      837.63      937.76     30.66 o 
  -3   1  25      223.01      308.86     19.26 o 
  -1   1  25       12.72       32.15     10.56 o 
   1   1  25     1303.66     1184.37     55.74 o 
   3   1  25      524.10      421.61     28.03 o 
   5   1  25      516.23      390.84     26.65 o 
   7   1  25      443.32      434.75     33.34 o 
   9   1  25      102.44      107.02     17.77 o 
  11   1  25      114.48       98.76     18.88 o 
  13   1  25     1386.66     1468.83     61.98 o 
  15   1  25      639.50      676.57     43.52 o 
  17   1  25      290.71      255.22     34.00 o 
 -24   2  25      247.59      322.37     75.21 o 
 -22   2  25        4.17        1.78     19.91 o 
 -20   2  25        4.86       -5.35     17.29 o 
 -18   2  25      116.76      169.93     21.79 o 
 -16   2  25       51.60       81.24     19.23 o 
 -14   2  25       57.89       61.82     15.11 o 
 -12   2  25      539.78      534.00     27.30 o 
 -10   2  25      662.79      634.21     29.56 o 
  -8   2  25     2303.52     2246.50     60.13 o 
  -6   2  25     1363.78     1336.21     51.09 o 
  -4   2  25      528.59      515.90     63.79 o 
  -2   2  25      126.77      134.20     17.84 o 
   0   2  25      108.40      122.50     14.79 o 
   2   2  25     2134.45     2103.16     66.78 o 
   4   2  25        5.30        7.60      9.79 o 
   6   2  25       36.35       62.12     14.98 o 
   8   2  25       27.04       -4.53     10.39 o 
  10   2  25       10.55       11.90     10.96 o 
  12   2  25      823.42      811.88     43.95 o 
  14   2  25      492.29      419.80     31.98 o 
  16   2  25       24.69       26.90     16.24 o 
 -25   3  25      233.73      268.02     52.95 o 
 -23   3  25       38.13       74.07     28.73 o 
 -21   3  25       17.75       57.16     18.88 o 
 -19   3  25        6.40       28.05     14.31 o 
 -17   3  25        0.90       -9.84     12.85 o 
 -15   3  25      134.18      152.10     20.95 o 
 -13   3  25       72.60       56.66     13.83 o 
 -11   3  25       17.02       19.11     10.29 o 
  -9   3  25      179.44      170.87     18.03 o 
  -7   3  25     1608.78     1483.20     72.46 o 
  -5   3  25      598.90      593.59     36.02 o 
  -3   3  25      313.46      298.21     23.32 o 
  -1   3  25       19.03       13.03     10.43 o 
   1   3  25       43.17       39.02     11.75 o 
   3   3  25      484.77      510.54     30.02 o 
   5   3  25       17.44       14.70      9.91 o 
   7   3  25       98.74      103.52     18.18 o 
   9   3  25      145.55      126.98     19.42 o 
  11   3  25       45.27       28.81     26.34 o 
  13   3  25      928.12      934.48     54.11 o 
  15   3  25        1.20       16.52     16.03 o 
 -24   4  25       32.43       64.69     27.55 o 
 -22   4  25      694.22      621.44     61.26 o 
 -20   4  25      554.54      534.25     35.78 o 
 -18   4  25       46.48       56.33     14.21 o 
 -16   4  25     1382.25     1339.70     55.22 o 
 -14   4  25       76.51       18.77     12.39 o 
 -12   4  25      189.32      166.07     20.93 o 
 -10   4  25      658.96      636.68     30.16 o 
  -8   4  25     8684.28     8669.95    215.01 o 
  -6   4  25      336.16      343.22     37.65 o 
  -4   4  25      239.48      253.67     23.44 o 
  -2   4  25      282.89      240.53     23.93 o 
   0   4  25     3321.44     3435.14     95.09 o 
   2   4  25      603.36      505.67     31.26 o 
   4   4  25      258.09      233.53     36.92 o 
   6   4  25     1896.08     1841.19     79.17 o 
   8   4  25       32.73       41.02     16.31 o 
  10   4  25      348.69      364.09     28.08 o 
  12   4  25       12.51       33.49     11.81 o 
  14   4  25      214.81      262.61     29.97 o 
  16   4  25       29.26       -7.84     52.80 o 
 -23   5  25      333.08      343.81     39.03 o 
 -21   5  25      206.31      273.04     30.43 o 
 -19   5  25       82.96       79.35     17.97 o 
 -17   5  25      147.73      161.45     30.43 o 
 -15   5  25       66.57       69.35     15.11 o 
 -13   5  25      266.41      219.32     24.79 o 
 -11   5  25     1989.76     1968.57     66.70 o 
  -9   5  25      432.12      421.53     29.24 o 
  -7   5  25        0.79        9.92     10.71 o 
  -5   5  25      374.67      413.53     30.13 o 
  -3   5  25     1628.37     1627.68     60.17 o 
  -1   5  25      480.37      413.12     28.62 o 
   1   5  25        0.16        9.66     10.87 o 
   3   5  25      331.67      208.62     25.44 o 
   5   5  25      190.90      237.22     44.15 o 
   7   5  25       78.76       98.26     22.08 o 
   9   5  25      338.87      325.78     33.51 o 
  11   5  25        8.71       -0.88     16.50 o 
  13   5  25        2.33       44.62     22.06 o 
  15   5  25       24.88       32.11     27.66 o 
 -22   6  25      491.22      460.49     59.20 o 
 -20   6  25       82.82      104.10     20.79 o 
 -18   6  25       73.53      111.74     32.05 o 
 -16   6  25     2019.02     2047.44     73.56 o 
 -14   6  25       28.85       40.25     14.26 o 
 -12   6  25     2169.56     2092.91    101.47 o 
 -10   6  25     1475.15     1308.72    110.37 o 
  -8   6  25      420.42      402.39     34.04 o 
  -6   6  25        9.37        8.39     11.00 o 
  -4   6  25      572.29      469.94     31.27 o 
  -2   6  25       91.13      105.39     18.60 o 
   0   6  25       35.16       17.54     12.63 o 
   2   6  25     3024.48     3107.77    106.37 o 
   4   6  25      276.89      261.20     28.73 o 
   6   6  25     2338.24     2378.46     95.67 o 
   8   6  25      159.52      164.24     29.27 o 
  10   6  25      880.38      840.57    119.90 o 
  12   6  25        0.57       39.09     28.33 o 
  14   6  25       38.36       36.46     54.81 o 
 -21   7  25       17.47       65.37     18.84 o 
 -19   7  25        3.15       28.50     25.41 o 
 -17   7  25      196.04      193.26     26.19 o 
 -15   7  25      336.06      313.30     29.81 o 
 -13   7  25       21.77       40.16     13.83 o 
 -11   7  25      535.18      521.71     41.09 o 
  -9   7  25     3633.31     3583.85    121.35 o 
  -7   7  25     1538.16     1555.56     71.70 o 
  -5   7  25       64.90       58.73     20.77 o 
  -3   7  25      233.79      248.48     27.92 o 
  -1   7  25      581.77      525.10     35.68 o 
   1   7  25        0.20       14.47     12.36 o 
   3   7  25      383.71      455.11     32.06 o 
   5   7  25       19.92       10.97     13.74 o 
   7   7  25     1603.91     1635.54     78.50 o 
   9   7  25     1329.98     1161.19     84.27 o 
  11   7  25       18.74       -9.69     23.27 o 
 -18   8  25      340.96      393.52     36.42 o 
 -16   8  25      768.84      828.00     58.43 o 
 -14   8  25      628.46      675.01     48.18 o 
 -12   8  25      693.15      637.98     52.20 o 
 -10   8  25      449.34      410.46     38.24 o 
  -8   8  25      312.94      228.03     32.88 o 
  -6   8  25      345.49      293.51     32.69 o 
  -4   8  25       38.43       15.91     12.29 o 
  -2   8  25      274.24      240.09     27.57 o 
   0   8  25        0.04      -15.87     15.87 o 
   2   8  25        0.05       -7.17     20.84 o 
   4   8  25      711.49      659.70     44.84 o 
   6   8  25      924.89     1007.31     51.12 o 
   8   8  25      191.65      153.72     34.43 o 
  10   8  25        6.13       54.28     21.75 o 
 -17   9  25      478.80      496.67     44.55 o 
 -15   9  25        8.97       15.46     17.26 o 
 -13   9  25      324.35      240.14     33.69 o 
 -11   9  25        7.20       -3.23     13.84 o 
  -9   9  25      343.89      351.34     38.27 o 
  -7   9  25       80.11       53.41     19.11 o 
  -5   9  25       12.84       14.88     16.11 o 
  -3   9  25       14.04       -5.98     15.25 o 
  -1   9  25       13.68       32.18     14.56 o 
   1   9  25       47.57      106.66     21.32 o 
   3   9  25       53.54       77.24     19.95 o 
   5   9  25        5.40       22.01     16.79 o 
   7   9  25       12.47       13.24     19.10 o 
 -12  10  25       52.22       57.47     18.81 o 
 -10  10  25        1.16       25.49     18.24 o 
  -8  10  25      339.60      343.07     42.05 o 
  -6  10  25      626.27      568.21     46.21 o 
  -4  10  25       23.91       13.74     18.39 o 
  -2  10  25       68.89      106.13     25.55 o 
   0  10  25      653.20      750.64     45.82 o 
   2  10  25      177.39      215.68     30.21 o 
   4  10  25     1405.23     1617.42     80.47 o 
  -7  11  25       72.12       33.43     21.08 o 
  -5  11  25      455.99      397.28     43.41 o 
  -3  11  25        4.57       27.05     24.95 o 
  -1  11  25        8.27       40.49     21.95 o 
 -24   0  26      141.28      264.75     68.80 o 
 -22   0  26     2382.60     2407.07    168.97 o 
 -20   0  26      205.23      203.03     52.95 o 
 -18   0  26       24.33       57.67     29.00 o 
 -16   0  26       17.69       23.30     19.07 o 
 -14   0  26      113.78      110.33     21.14 o 
 -12   0  26      892.67      955.19     60.10 o 
 -10   0  26     7254.55     7470.99    234.49 o 
  -8   0  26      279.04      247.15     24.99 o 
  -6   0  26     6465.20     6673.30    167.72 o 
  -4   0  26     2736.50     2569.32    112.65 o 
  -2   0  26      421.72      317.22     31.91 o 
   0   0  26     6744.69     6042.23    197.47 o 
   2   0  26     2117.84     2114.46     95.20 o 
   4   0  26      726.43      531.19     46.55 o 
   6   0  26     1955.08     1902.62     94.21 o 
   8   0  26       71.28       51.31     18.80 o 
  10   0  26      321.26      355.49     40.11 o 
  12   0  26      280.54      258.28     41.46 o 
  14   0  26     2788.09     3024.75    176.73 o 
  16   0  26        5.25       19.61     30.35 o 
 -25   1  26     1226.26     1404.80     75.15 o 
 -23   1  26        4.37      -19.42     19.42 o 
 -21   1  26        8.90      -14.16     14.16 o 
 -19   1  26      819.52      653.19     45.03 o 
 -17   1  26      239.61      234.53     30.12 o 
 -15   1  26       78.41       63.91     18.05 o 
 -13   1  26      268.71      241.10     22.05 o 
 -11   1  26      357.44      340.87     25.17 o 
  -9   1  26     1493.48     1415.34     58.90 o 
  -7   1  26       95.89       50.57     11.25 o 
  -5   1  26     1167.56     1235.31     40.45 o 
  -3   1  26      360.88      478.31     24.76 o 
  -1   1  26     2122.55     1976.06     69.91 o 
   1   1  26       22.86       40.46     10.90 o 
   3   1  26     2272.32     2242.82     71.12 o 
   5   1  26        1.95        5.37      8.88 o 
   7   1  26      650.21      513.56     32.58 o 
   9   1  26      200.11      152.54     20.40 o 
  11   1  26      274.84      267.44     28.08 o 
  13   1  26      251.40      286.77     28.99 o 
  15   1  26        1.35       26.01     13.72 o 
 -24   2  26      148.34      156.65     39.80 o 
 -22   2  26     1098.03     1121.04     77.96 o 
 -20   2  26      105.51       92.51     28.84 o 
 -18   2  26       31.99        7.57     15.39 o 
 -16   2  26     1523.98     1542.91     57.80 o 
 -14   2  26      698.11      675.64     35.58 o 
 -12   2  26     1065.66     1043.44     39.24 o 
 -10   2  26     1170.38     1079.74     39.63 o 
  -8   2  26     3958.71     3950.57     83.64 o 
  -6   2  26       73.28       52.33     12.77 o 
  -4   2  26        5.32       35.51     10.24 o 
  -2   2  26      123.71       91.62     15.25 o 
   0   2  26      518.63      503.37     38.31 o 
   2   2  26        9.75       51.14     11.42 o 
   4   2  26      321.55      299.51     26.14 o 
   6   2  26     1682.34     1577.36     59.12 o 
   8   2  26      319.13      289.96     25.24 o 
  10   2  26      720.95      728.85     40.28 o 
  12   2  26       25.93       41.78     13.49 o 
  14   2  26       27.76       28.54     13.21 o 
  16   2  26      290.47      314.27     46.60 o 
 -23   3  26       26.77       51.02     32.55 o 
 -21   3  26     1303.60     1472.35     88.00 o 
 -19   3  26       16.04       31.48     13.84 o 
 -17   3  26      303.79      342.84     27.62 o 
 -15   3  26      204.72      244.09     26.68 o 
 -13   3  26      645.16      622.92     34.22 o 
 -11   3  26     1835.01     1800.03     54.99 o 
  -9   3  26      431.20      410.83     24.17 o 
  -7   3  26      857.71      904.62     41.47 o 
  -5   3  26      634.92      643.36     34.59 o 
  -3   3  26     1410.83     1165.52     63.72 o 
  -1   3  26      212.32      213.37     23.36 o 
   1   3  26       79.65       43.02     14.07 o 
   3   3  26     1099.00     1029.10     55.32 o 
   5   3  26       38.89       65.32     14.52 o 
   7   3  26      168.11      154.00     20.11 o 
   9   3  26      209.10      260.41     28.18 o 
  11   3  26        0.16       17.97     14.06 o 
  13   3  26       21.83       17.79     17.52 o 
  15   3  26     1528.06     1785.75     82.36 o 
 -24   4  26      943.45     1050.14     78.98 o 
 -22   4  26        0.73       -0.34     16.12 o 
 -20   4  26      412.85      398.73     31.12 o 
 -18   4  26      101.21      106.49     18.86 o 
 -16   4  26      720.03      729.66     40.45 o 
 -14   4  26      857.65      937.53     44.25 o 
 -12   4  26        7.67       22.97     12.38 o 
 -10   4  26      217.29      223.82     24.42 o 
  -8   4  26      678.60      597.00     34.15 o 
  -6   4  26     1705.11     1539.54     70.63 o 
  -4   4  26       15.98        7.30     11.87 o 
  -2   4  26       18.46        6.90     11.57 o 
   0   4  26     1031.96      985.27     44.96 o 
   2   4  26       65.36       90.42     19.25 o 
   4   4  26       84.41      123.14     23.34 o 
   6   4  26      901.21      956.20     55.37 o 
   8   4  26      191.80      193.17     28.63 o 
  10   4  26      145.10      121.44     18.60 o 
  12   4  26      188.57      209.10     25.91 o 
  14   4  26       11.01       32.35     17.60 o 
 -23   5  26       13.20      -30.50     30.50 o 
 -21   5  26      246.13      257.95     32.27 o 
 -19   5  26      284.82      333.77     32.43 o 
 -17   5  26      115.22      166.14     24.55 o 
 -15   5  26       92.52       96.59     18.65 o 
 -13   5  26      195.46      202.40     25.65 o 
 -11   5  26     4800.88     5189.80    255.59 o 
  -9   5  26      152.35      184.98     22.72 o 
  -7   5  26      242.74      241.65     29.55 o 
  -5   5  26     1616.95     1387.03     55.20 o 
  -3   5  26      735.33      717.44     38.10 o 
  -1   5  26     1029.42     1044.36     47.19 o 
   1   5  26      171.76      143.40     22.39 o 
   3   5  26       22.09       40.52     13.81 o 
   5   5  26       64.23       63.64     18.11 o 
   7   5  26      340.90      384.40     54.28 o 
   9   5  26      150.78      142.56     24.46 o 
  11   5  26      433.51      405.00     39.41 o 
  13   5  26      220.99      200.50    100.67 o 
 -20   6  26     1425.78     1624.11     67.96 o 
 -18   6  26      233.18      217.14     27.13 o 
 -16   6  26      331.84      331.32     30.76 o 
 -14   6  26        2.77       28.79     17.45 o 
 -12   6  26       10.94       15.76     14.05 o 
 -10   6  26       15.66       -2.09     12.60 o 
  -8   6  26      114.31      124.14     22.30 o 
  -6   6  26       47.48       55.87     15.42 o 
  -4   6  26      128.64      122.47     23.71 o 
  -2   6  26     1362.13     1304.71     54.89 o 
   0   6  26        0.31       25.50     12.05 o 
   2   6  26        0.06       24.72     12.72 o 
   4   6  26      858.39      868.99     44.67 o 
   6   6  26      151.36      123.54     30.82 o 
   8   6  26      245.93      216.54     32.51 o 
  10   6  26      118.49       69.08     34.74 o 
  12   6  26      112.65       80.53     66.61 o 
 -19   7  26       91.03       95.26     20.19 o 
 -17   7  26      286.40      291.09     32.68 o 
 -15   7  26     1139.16     1150.74     63.08 o 
 -13   7  26      270.94      283.11     33.12 o 
 -11   7  26      179.77      165.93     27.41 o 
  -9   7  26        0.01       -8.69     12.86 o 
  -7   7  26      286.62      272.81     59.13 o 
  -5   7  26      389.59      420.70     32.56 o 
  -3   7  26      300.73      340.98     38.17 o 
  -1   7  26        2.58       22.76     14.22 o 
   1   7  26      180.23      203.00     25.47 o 
   3   7  26      384.99      383.35     30.11 o 
   5   7  26      425.41      359.85     30.53 o 
   7   7  26        0.75        7.20     16.19 o 
   9   7  26      258.48      225.12     43.12 o 
  11   7  26        4.66       -3.97     21.15 o 
 -18   8  26       17.90       40.64     18.43 o 
 -16   8  26      217.36      223.11     33.57 o 
 -14   8  26        1.17      -10.02     15.38 o 
 -12   8  26        5.67       15.19     14.98 o 
 -10   8  26       29.14       54.95     19.01 o 
  -8   8  26     1490.12     1416.30     70.94 o 
  -6   8  26      528.07      468.52     40.29 o 
  -4   8  26      415.88      405.02     30.73 o 
  -2   8  26      271.33      284.87     29.50 o 
   0   8  26       56.25       44.28     21.22 o 
   2   8  26      563.92      564.15     37.56 o 
   4   8  26      131.98      120.89     23.08 o 
   6   8  26      270.09      334.46     39.33 o 
   8   8  26        3.21       12.60     22.84 o 
 -15   9  26      235.07      257.94     36.71 o 
 -13   9  26       39.69       40.58     18.36 o 
 -11   9  26       36.74       29.53     18.80 o 
  -9   9  26        6.15       14.57     15.21 o 
  -7   9  26        0.94       29.50     16.78 o 
  -5   9  26       53.48       71.96     27.61 o 
  -3   9  26        5.99       28.39     17.07 o 
  -1   9  26       16.09       26.74     15.98 o 
   1   9  26      520.44      620.28     85.68 o 
   3   9  26      158.84      188.05     26.31 o 
   5   9  26       73.47       94.66     23.54 o 
   7   9  26      337.23      353.77     45.23 o 
 -12  10  26     1858.34     2038.53     94.46 o 
 -10  10  26      551.85      620.46     48.86 o 
  -8  10  26        9.75       -6.97     35.11 o 
  -6  10  26      427.41      439.77     40.77 o 
  -4  10  26       17.81       22.83     18.55 o 
  -2  10  26      619.49      760.74     53.54 o 
   0  10  26      454.84      470.62     37.75 o 
   2  10  26      148.66      210.58     26.79 o 
 -23   1  27        0.00       -9.62     19.91 o 
 -21   1  27      372.44      386.78     44.22 o 
 -19   1  27      531.68      540.65    123.95 o 
 -17   1  27      256.60      254.78     33.00 o 
 -15   1  27      709.51      747.83     45.89 o 
 -13   1  27      156.62      133.76     20.98 o 
 -11   1  27      193.35      180.85     19.23 o 
  -9   1  27     2803.04     2880.76     81.03 o 
  -7   1  27      305.26      282.42     20.66 o 
  -5   1  27      143.42      124.61     16.93 o 
  -3   1  27       47.94       70.75     14.40 o 
  -1   1  27      486.04      406.94     35.00 o 
   1   1  27      178.42      196.91     23.41 o 
   3   1  27        3.35       41.44     12.59 o 
   5   1  27      361.69      302.76     34.61 o 
   7   1  27      119.62      108.27     17.88 o 
   9   1  27       47.89       35.64     12.30 o 
  11   1  27      351.87      349.30     30.48 o 
  13   1  27      205.71      178.12     30.71 o 
  15   1  27       76.49      157.30     24.27 o 
 -24   2  27      324.03      500.12     52.99 o 
 -22   2  27       50.28      126.12     29.07 o 
 -20   2  27        0.86       22.73     19.53 o 
 -18   2  27      891.75      885.41     57.49 o 
 -16   2  27        6.31       25.65     15.18 o 
 -14   2  27     1199.42     1322.72     53.68 o 
 -12   2  27       14.97       19.22     10.07 o 
 -10   2  27      743.56      781.95     35.09 o 
  -8   2  27       63.74       54.23     23.66 o 
  -6   2  27     1793.02     1881.73     81.20 o 
  -4   2  27       11.35       15.59      9.41 o 
  -2   2  27     1119.04      972.73     74.95 o 
   0   2  27     1471.86     1140.87     79.92 o 
   2   2  27      197.78      167.02     20.49 o 
   4   2  27      512.47      479.97     30.69 o 
   6   2  27       81.94      110.74     18.98 o 
   8   2  27      110.93      126.37     20.09 o 
  10   2  27      153.91      172.48     23.11 o 
  12   2  27       43.16       83.17     18.63 o 
  14   2  27      988.94      968.79     51.18 o 
 -23   3  27       97.90      158.27     38.34 o 
 -21   3  27      379.36      400.45     45.46 o 
 -19   3  27      345.84      373.97     29.89 o 
 -17   3  27        5.96       15.05     13.02 o 
 -15   3  27        0.32       12.45     12.64 o 
 -13   3  27     2281.64     2355.97     74.87 o 
 -11   3  27      643.82      649.65     30.74 o 
  -9   3  27      335.74      401.83     27.67 o 
  -7   3  27      527.60      471.64     30.37 o 
  -5   3  27      354.13      313.12     24.20 o 
  -3   3  27       31.30       54.63     13.60 o 
  -1   3  27      872.61      835.11     39.84 o 
   1   3  27       61.85       64.07     18.92 o 
   3   3  27      870.45      857.17     50.40 o 
   5   3  27      294.94      312.92     47.21 o 
   7   3  27      724.47      734.48     40.25 o 
   9   3  27       60.84       47.92     20.35 o 
  11   3  27     1569.58     1704.81     98.82 o 
  13   3  27       19.78       14.77     14.02 o 
  15   3  27     1160.43     1412.07     74.31 o 
 -22   4  27        8.99       39.18     23.49 o 
 -20   4  27       91.66       74.46     20.13 o 
 -18   4  27      107.19       63.10     19.81 o 
 -16   4  27     1486.03     1494.49     59.64 o 
 -14   4  27     1843.06     1948.40     68.29 o 
 -12   4  27      675.13      634.96     35.26 o 
 -10   4  27       82.82       78.71     17.30 o 
  -8   4  27      964.47      995.52     45.33 o 
  -6   4  27       84.74       82.44     17.29 o 
  -4   4  27      678.10      664.11     37.09 o 
  -2   4  27      565.11      501.97     31.68 o 
   0   4  27        1.19       18.02     10.45 o 
   2   4  27     1259.52     1167.17     61.14 o 
   4   4  27      136.69      161.20     26.20 o 
   6   4  27      409.44      454.27     39.14 o 
   8   4  27     1942.06     2087.38     90.03 o 
  10   4  27      451.26      432.92     87.65 o 
  12   4  27       30.36       42.48     17.37 o 
  14   4  27      244.37      244.44     35.11 o 
 -21   5  27      437.14      419.27     36.34 o 
 -19   5  27      598.85      649.11     40.71 o 
 -17   5  27       43.99       31.48     14.22 o 
 -15   5  27       30.06       53.97     17.18 o 
 -13   5  27     1573.79     1684.71     73.93 o 
 -11   5  27     1575.96     1699.25    104.96 o 
  -9   5  27      611.95      568.70     40.16 o 
  -7   5  27      305.26      276.25     27.24 o 
  -5   5  27      185.66      200.85     23.93 o 
  -3   5  27        6.36       13.50     11.55 o 
  -1   5  27      980.06      947.98     45.69 o 
   1   5  27       50.67       20.55     13.35 o 
   3   5  27     1152.80     1296.11     66.59 o 
   5   5  27      206.81      210.42     30.49 o 
   7   5  27       57.48       55.25     19.81 o 
   9   5  27      237.07      257.54     34.70 o 
  11   5  27     2471.28     2687.80    185.83 o 
  13   5  27        2.56      -13.37     25.97 o 
 -20   6  27      219.47      345.72     34.17 o 
 -18   6  27       27.58       31.10     27.07 o 
 -16   6  27      547.64      568.89     37.98 o 
 -14   6  27     1039.03     1100.67     60.14 o 
 -12   6  27       60.14       26.68     22.97 o 
 -10   6  27        1.18      -12.62     12.62 o 
  -8   6  27      608.44      543.12     50.35 o 
  -6   6  27      615.33      710.79     46.88 o 
  -4   6  27       41.45       19.26     12.49 o 
  -2   6  27     1509.05     1425.63     60.95 o 
   0   6  27      884.04      742.52     41.23 o 
   2   6  27     1028.09     1008.22     48.72 o 
   4   6  27      136.60      107.31     22.46 o 
   6   6  27       26.01       34.84     13.58 o 
   8   6  27      920.01      978.87     59.92 o 
  10   6  27      391.06      441.32     50.90 o 
  12   6  27      424.30      339.04     52.68 o 
 -19   7  27      430.48      445.64     39.85 o 
 -17   7  27       39.04       54.10     19.15 o 
 -15   7  27      251.20      220.18     33.83 o 
 -13   7  27      500.94      504.47     41.78 o 
 -11   7  27     2236.51     2226.74     92.33 o 
  -9   7  27      753.14      651.93     48.33 o 
  -7   7  27        6.65       12.06     14.22 o 
  -5   7  27      334.07      315.38     30.01 o 
  -3   7  27      199.73      198.76     24.89 o 
  -1   7  27        1.86      -10.94     13.87 o 
   1   7  27     2154.21     2351.46     95.30 o 
   3   7  27     2515.46     2576.48     87.57 o 
   5   7  27     1370.10     1386.38     72.25 o 
   7   7  27       20.30      -14.88     14.88 o 
   9   7  27      100.27      133.73     37.60 o 
 -16   8  27       88.00       89.10     27.28 o 
 -14   8  27      161.12      152.72     27.41 o 
 -12   8  27      116.71      131.28     25.84 o 
 -10   8  27        5.88      -12.94     12.94 o 
  -8   8  27      224.24      188.33     29.11 o 
  -6   8  27      235.51      199.04     30.64 o 
  -4   8  27        0.43       26.86     13.21 o 
  -2   8  27      385.93      456.42     33.96 o 
   0   8  27      575.37      634.23     45.66 o 
   2   8  27      533.96      634.92     40.65 o 
   4   8  27      282.56      352.42     36.81 o 
   6   8  27      686.21      755.02     54.14 o 
   8   8  27      903.49      995.24     77.43 o 
 -15   9  27        0.09       10.72     18.20 o 
 -13   9  27       20.03        3.33     16.07 o 
 -11   9  27       43.47       12.59     26.18 o 
  -9   9  27      427.89      415.63     39.03 o 
  -7   9  27      126.74      108.86     23.30 o 
  -5   9  27     1143.83     1225.61     67.02 o 
  -3   9  27      487.09      490.21     41.24 o 
  -1   9  27      384.60      421.38     33.85 o 
   1   9  27      100.72       72.94     22.91 o 
   3   9  27      174.40      148.45     25.76 o 
   5   9  27      156.59      178.03     29.28 o 
 -10  10  27        7.80      -17.98     17.98 o 
  -8  10  27        6.24        2.75     21.79 o 
  -6  10  27      163.81      152.69     28.60 o 
  -4  10  27      479.20      484.24     44.73 o 
  -2  10  27        0.01       27.55     18.48 o 
   0  10  27      135.44      195.66     26.67 o 
 -24   0  28       37.11       80.94     41.48 o 
 -22   0  28      427.82      382.46     65.43 o 
 -20   0  28      356.96      411.80     63.41 o 
 -18   0  28       22.96       16.72     19.73 o 
 -16   0  28       53.43      143.64     55.65 o 
 -14   0  28      499.64      549.05     98.99 o 
 -12   0  28       22.48       31.21     17.13 o 
 -10   0  28     2932.42     3173.83    127.13 o 
  -8   0  28      610.25      624.84     64.25 o 
  -6   0  28      564.48      545.76     42.13 o 
  -4   0  28      760.05      750.77     51.43 o 
  -2   0  28      145.79      103.52     23.49 o 
   0   0  28      459.26      421.76     56.66 o 
   2   0  28      607.53      591.74     46.53 o 
   4   0  28       18.21       15.12     21.59 o 
   6   0  28      783.43      658.96     53.06 o 
   8   0  28      322.12      264.41     69.81 o 
  10   0  28      114.65      130.63     28.26 o 
  12   0  28     1604.15     1798.54    101.23 o 
  14   0  28      214.70      329.03     64.08 o 
 -23   1  28        7.46        5.33     27.82 o 
 -21   1  28      435.38      466.19     53.01 o 
 -19   1  28       24.76       52.78     23.62 o 
 -17   1  28      258.62      270.85     33.25 o 
 -15   1  28       15.67       -1.13     19.13 o 
 -13   1  28        4.75        5.59     10.41 o 
 -11   1  28      355.96      333.67     25.70 o 
  -9   1  28       85.83      101.68     15.54 o 
  -7   1  28     1559.47     1454.75     54.00 o 
  -5   1  28     4821.62     4434.04    111.23 o 
  -3   1  28      417.48      484.53     35.15 o 
  -1   1  28     3630.69     3639.29     97.66 o 
   1   1  28      492.26      440.84     28.31 o 
   3   1  28       54.51       50.19     12.21 o 
   5   1  28     1316.79     1263.04     53.16 o 
   7   1  28       68.19       68.80     15.69 o 
   9   1  28      204.40      243.38     27.95 o 
  11   1  28       90.89       66.23     17.33 o 
  13   1  28      214.62      240.27     28.39 o 
 -24   2  28      313.33      233.66     43.89 o 
 -22   2  28      346.60      337.33     50.19 o 
 -20   2  28       13.67       -2.66     22.43 o 
 -18   2  28      555.64      560.98     51.62 o 
 -16   2  28     1286.44     1295.53     63.14 o 
 -14   2  28        0.02        4.56     11.17 o 
 -12   2  28      228.34      231.66     21.21 o 
 -10   2  28       50.40       31.46      9.77 o 
  -8   2  28      404.83      345.44     31.30 o 
  -6   2  28      172.97      196.71     22.51 o 
  -4   2  28     4674.72     4647.00    117.40 o 
  -2   2  28     2024.15     2047.67     80.58 o 
   0   2  28       16.57       33.33     11.92 o 
   2   2  28        1.18       17.08     12.34 o 
   4   2  28       92.09       48.43     13.95 o 
   6   2  28       28.56       17.27     19.47 o 
   8   2  28     4167.07     4519.52    123.11 o 
  10   2  28     1050.16     1242.51     55.96 o 
  12   2  28      513.55      587.80     59.68 o 
  14   2  28      265.20      259.18     30.27 o 
 -23   3  28       11.22      -19.74     22.42 o 
 -21   3  28      569.09      545.75     54.00 o 
 -19   3  28       67.09       50.64     24.34 o 
 -17   3  28      577.50      522.33     35.78 o 
 -15   3  28        0.03       23.29     20.55 o 
 -13   3  28      583.37      574.22     34.54 o 
 -11   3  28      158.88      156.91     21.38 o 
  -9   3  28        2.34       -3.03      9.75 o 
  -7   3  28       22.24       33.73     12.45 o 
  -5   3  28      575.15      498.25     31.39 o 
  -3   3  28     1263.76     1089.73     46.80 o 
  -1   3  28       47.09       59.79     25.70 o 
   1   3  28        4.00       28.22     13.36 o 
   3   3  28      326.50      306.14     43.46 o 
   5   3  28       63.16       57.49     18.58 o 
   7   3  28      539.10      537.13     49.24 o 
   9   3  28      352.94      345.56     31.48 o 
  11   3  28       66.90       82.58     23.61 o 
  13   3  28       45.27       67.64     18.86 o 
 -22   4  28      304.36      327.40     48.83 o 
 -20   4  28      256.33      296.88     30.60 o 
 -18   4  28      107.68       87.86     18.74 o 
 -16   4  28      821.98      864.07     44.30 o 
 -14   4  28       29.28       19.54     14.67 o 
 -12   4  28      251.72      278.24     31.50 o 
 -10   4  28       16.90       32.14     12.88 o 
  -8   4  28        0.23       11.33     10.69 o 
  -6   4  28     1352.26     1171.13     49.91 o 
  -4   4  28      435.71      412.23     29.37 o 
  -2   4  28      758.54      637.88     36.33 o 
   0   4  28     1729.60     1677.13     75.42 o 
   2   4  28      245.79      262.42     43.71 o 
   4   4  28      176.33      176.21     27.50 o 
   6   4  28      173.32      151.45     26.41 o 
   8   4  28      347.85      424.24     37.77 o 
  10   4  28     1268.42     1402.39     78.29 o 
  12   4  28       30.97       51.54     20.14 o 
 -21   5  28       23.80       44.33     18.79 o 
 -19   5  28      327.17      365.76     32.65 o 
 -17   5  28        8.85       58.71     14.75 o 
 -15   5  28      145.69      133.34     24.76 o 
 -13   5  28       72.41       53.90     17.13 o 
 -11   5  28        0.04        7.18     13.08 o 
  -9   5  28       47.57       25.28     15.74 o 
  -7   5  28      773.80      598.78     35.88 o 
  -5   5  28      467.03      406.54     29.95 o 
  -3   5  28       89.63      105.26     17.56 o 
  -1   5  28     2611.09     2831.29    103.01 o 
   1   5  28      543.83      498.47     39.50 o 
   3   5  28      833.29      897.35     75.33 o 
   5   5  28       77.21      129.26     24.74 o 
   7   5  28      615.04      569.91     48.00 o 
   9   5  28        0.25        3.77     18.54 o 
  11   5  28        7.90      -17.83     20.24 o 
 -20   6  28        7.03       -2.23     21.47 o 
 -18   6  28      281.80      280.43     32.13 o 
 -16   6  28      148.04      108.26     22.72 o 
 -14   6  28       87.08       72.60     24.38 o 
 -12   6  28      632.53      505.08     39.02 o 
 -10   6  28      461.48      361.20     35.62 o 
  -8   6  28      131.28      112.18     22.57 o 
  -6   6  28       22.21       27.03     14.51 o 
  -4   6  28        4.01       -6.39     13.34 o 
  -2   6  28      544.37      492.26     34.27 o 
   0   6  28      414.46      428.62     31.51 o 
   2   6  28      668.82      683.16     42.25 o 
   4   6  28       71.75       29.51     31.12 o 
   6   6  28       25.51       14.04     15.25 o 
   8   6  28       29.51       27.67     30.92 o 
  10   6  28        9.96      -16.55     16.55 o 
 -17   7  28       24.72       23.35     18.07 o 
 -15   7  28       58.58       39.85     20.08 o 
 -13   7  28        3.24       13.91     14.15 o 
 -11   7  28       32.43       40.67     19.35 o 
  -9   7  28        7.25      -14.37     28.98 o 
  -7   7  28      121.28      118.56     24.01 o 
  -5   7  28      146.52      154.90     23.41 o 
  -3   7  28       59.37       63.37     16.94 o 
  -1   7  28     1169.01     1280.21     64.74 o 
   1   7  28      967.50     1003.61     50.11 o 
   3   7  28      890.67      948.05    105.88 o 
   5   7  28      476.76      440.72     42.79 o 
   7   7  28       52.11       41.17     21.38 o 
   9   7  28       56.17       61.66     31.70 o 
 -16   8  28        6.75      -16.69     22.62 o 
 -14   8  28        0.08       28.26     26.97 o 
 -12   8  28        0.31       23.60     18.04 o 
 -10   8  28       24.33       27.30     21.71 o 
  -8   8  28       29.04       67.29     20.11 o 
  -6   8  28       34.84       18.75     16.22 o 
  -4   8  28       12.41        8.22     13.21 o 
  -2   8  28      173.05      167.94     24.81 o 
   0   8  28       69.74       57.96     16.46 o 
   2   8  28        9.72       38.75     13.33 o 
   4   8  28        3.03        3.86     23.27 o 
   6   8  28     1219.37     1258.62     71.35 o 
 -13   9  28      294.77      337.36     39.08 o 
 -11   9  28      279.35      407.76     43.48 o 
  -9   9  28      110.80      129.16     24.98 o 
  -7   9  28        8.84       29.26     27.21 o 
  -5   9  28      100.40       77.11     22.40 o 
  -3   9  28      159.66      182.10     28.07 o 
  -1   9  28       45.29       57.63     18.84 o 
   1   9  28      253.67      298.00     32.11 o 
   3   9  28       24.68       20.52     18.05 o 
  -6  10  28      279.78      337.85     42.67 o 
  -4  10  28      336.20      395.64     40.76 o 
  -2  10  28      166.57      217.67     33.66 o 
 -23   1  29       11.44      -13.49     28.33 o 
 -21   1  29       36.92       15.00     23.98 o 
 -19   1  29      533.28      505.58     50.63 o 
 -17   1  29      347.79      366.02     34.51 o 
 -15   1  29      149.36      119.18     23.11 o 
 -13   1  29       25.61       26.39     12.81 o 
 -11   1  29      234.67      285.17     33.69 o 
  -9   1  29        6.21       19.29     12.41 o 
  -7   1  29        7.84       25.47     10.79 o 
  -5   1  29        6.02       39.51     13.31 o 
  -3   1  29       88.39       70.79     21.63 o 
  -1   1  29      444.95      433.92     46.22 o 
   1   1  29     1652.23     1511.47     57.78 o 
   3   1  29      172.57      139.44     19.10 o 
   5   1  29     2264.81     2196.47     74.84 o 
   7   1  29      205.76      238.41     25.59 o 
   9   1  29       13.28       26.88     13.83 o 
  11   1  29       10.40       28.60     13.78 o 
  13   1  29       31.99       22.92     16.28 o 
 -22   2  29      509.23      523.56     54.48 o 
 -20   2  29      150.91      150.31     33.98 o 
 -18   2  29       19.16       42.29     17.64 o 
 -16   2  29        5.58       56.34     18.85 o 
 -14   2  29      150.71      113.85     23.37 o 
 -12   2  29      157.09      150.61     17.93 o 
 -10   2  29      668.73      728.14     37.67 o 
  -8   2  29      652.07      611.62     37.92 o 
  -6   2  29     2652.30     2613.59     89.96 o 
  -4   2  29      166.42      161.48     24.13 o 
  -2   2  29       87.61      144.05     26.23 o 
   0   2  29      112.12      124.49     24.00 o 
   2   2  29        0.27      -11.00     11.00 o 
   4   2  29      244.05      249.86     45.38 o 
   6   2  29     1190.72     1122.40     51.53 o 
   8   2  29      248.30      296.00     29.35 o 
  10   2  29      135.50      189.28     25.85 o 
  12   2  29      593.63      587.91     39.39 o 
 -21   3  29       39.89       49.12     29.00 o 
 -19   3  29      423.35      389.03     45.75 o 
 -17   3  29       26.13       37.77     19.42 o 
 -15   3  29      332.34      336.79     28.11 o 
 -13   3  29       32.76       56.18     14.45 o 
 -11   3  29     1774.48     1855.18     81.69 o 
  -9   3  29      268.75      232.09     25.16 o 
  -7   3  29      292.82      303.64     25.54 o 
  -5   3  29      153.98      143.29     19.60 o 
  -3   3  29      107.57       94.95     16.36 o 
  -1   3  29      284.90      298.49     30.40 o 
   1   3  29       40.89       24.56     15.43 o 
   3   3  29       78.65       97.63     22.94 o 
   5   3  29        2.28       12.23     15.24 o 
   7   3  29       43.21       17.54     15.10 o 
   9   3  29      528.34      619.54    108.12 o 
  11   3  29      137.69      175.11     27.50 o 
  13   3  29       77.71      114.13     21.75 o 
 -22   4  29      882.57     1056.08    189.04 o 
 -20   4  29     1360.90     1553.47     83.08 o 
 -18   4  29       31.22       74.18     18.03 o 
 -16   4  29     1896.92     2098.67     74.51 o 
 -14   4  29     1174.29     1269.07     63.31 o 
 -12   4  29       96.37       67.39     18.33 o 
 -10   4  29      511.82      459.07     31.98 o 
  -8   4  29     1121.77      999.24     46.93 o 
  -6   4  29       87.57       75.68     16.12 o 
  -4   4  29      224.84      222.03     25.81 o 
  -2   4  29       51.41       72.94     15.59 o 
   0   4  29     1825.24     1869.53     81.89 o 
   2   4  29        1.52       -7.41     38.00 o 
   4   4  29      246.91      222.13     32.56 o 
   6   4  29       61.46       57.40     19.70 o 
   8   4  29       10.83       -3.85     18.00 o 
  10   4  29       35.31       33.78     34.01 o 
  12   4  29       39.41       10.55     19.43 o 
 -21   5  29      191.28      248.85     31.15 o 
 -19   5  29     1488.09     1415.57     62.20 o 
 -17   5  29        2.76        4.55     14.38 o 
 -15   5  29        0.36       43.23     15.97 o 
 -13   5  29      357.28      373.80     34.35 o 
 -11   5  29     1708.94     1719.61     76.48 o 
  -9   5  29       81.17       84.99     19.30 o 
  -7   5  29     1014.80      930.98     58.65 o 
  -5   5  29       84.33       65.02     14.05 o 
  -3   5  29      574.17      478.77     33.26 o 
  -1   5  29      196.32      136.39     22.31 o 
   1   5  29      291.95      264.35     34.96 o 
   3   5  29     2059.57     1999.79     87.87 o 
   5   5  29        6.23        3.42     18.85 o 
   7   5  29      305.49      275.50     37.76 o 
   9   5  29       15.08       10.35     40.36 o 
  11   5  29       17.04       16.09     38.62 o 
 -18   6  29      159.02      221.77     33.67 o 
 -16   6  29      522.13      554.32     43.87 o 
 -14   6  29      103.72      163.78     27.57 o 
 -12   6  29      512.68      567.09     43.73 o 
 -10   6  29      102.73      108.62     23.00 o 
  -8   6  29     2383.37     2322.08     92.63 o 
  -6   6  29      175.37      165.90     32.51 o 
  -4   6  29       99.95       89.70     17.26 o 
  -2   6  29      687.89      689.39     54.38 o 
   0   6  29      549.84      569.03     37.22 o 
   2   6  29       90.88       70.72     28.75 o 
   4   6  29      216.55      226.59     34.08 o 
   6   6  29      651.36      562.99     73.19 o 
   8   6  29      331.00      385.78     42.89 o 
  10   6  29      154.89      146.60     33.11 o 
 -17   7  29        9.96       17.29     21.01 o 
 -15   7  29        0.91       31.62     16.87 o 
 -13   7  29      713.13      685.68     69.72 o 
 -11   7  29        0.06        8.75     13.52 o 
  -9   7  29      163.65      172.79     25.70 o 
  -7   7  29      514.26      454.73     38.72 o 
  -5   7  29      144.20      150.22     22.95 o 
  -3   7  29      297.36      312.45     30.58 o 
  -1   7  29       74.49       96.71     18.46 o 
   1   7  29     1964.65     2304.42     94.79 o 
   3   7  29      448.89      431.24     40.11 o 
   5   7  29      151.08      147.54     28.94 o 
   7   7  29       78.00      140.77     27.22 o 
 -14   8  29      114.86      100.28     23.60 o 
 -12   8  29       50.04       32.32     34.17 o 
 -10   8  29      190.84      171.04     26.84 o 
  -8   8  29       44.85       -0.30     14.73 o 
  -6   8  29       18.34        7.09     20.59 o 
  -4   8  29       16.29       10.98     14.30 o 
  -2   8  29      491.15      574.96     38.45 o 
   0   8  29        1.84        5.46     24.87 o 
   2   8  29      782.58      698.70     43.58 o 
   4   8  29      184.47      212.68     38.03 o 
 -11   9  29        0.33       18.61     18.70 o 
  -9   9  29       93.42       58.36     19.66 o 
  -7   9  29       57.43       47.23     20.67 o 
  -5   9  29      963.37     1075.38     75.00 o 
  -3   9  29        5.29       -7.28     16.50 o 
  -1   9  29      267.75      298.54     32.56 o 
   1   9  29      647.14      742.84     45.61 o 
 -22   0  30       50.58       78.90     30.19 o 
 -20   0  30      206.36      226.98     54.30 o 
 -18   0  30      750.54      857.33     92.07 o 
 -16   0  30      137.82      248.23     55.99 o 
 -14   0  30       88.06      109.76     28.95 o 
 -12   0  30     2441.84     2711.65    118.93 o 
 -10   0  30     1078.10     1123.77     76.05 o 
  -8   0  30       15.45       40.13     31.70 o 
  -6   0  30      196.99      123.44     41.48 o 
  -4   0  30      574.45      549.41     73.19 o 
  -2   0  30       30.06       13.34     15.68 o 
   0   0  30     1155.40     1080.89     66.20 o 
   2   0  30      261.88      283.95     38.58 o 
   4   0  30     1389.23     1341.85     90.89 o 
   6   0  30     1395.81     1383.31     82.32 o 
   8   0  30       37.66       51.95     57.84 o 
  10   0  30      154.65      175.00     33.37 o 
  12   0  30       37.08       22.41     45.87 o 
 -23   1  30      257.52      297.48     48.26 o 
 -21   1  30       41.58       67.14     25.49 o 
 -19   1  30      587.30      660.69     56.75 o 
 -17   1  30       11.74       37.63     21.81 o 
 -15   1  30      148.13      156.76     25.03 o 
 -13   1  30       61.09       64.87     16.00 o 
 -11   1  30       63.19       90.86     17.03 o 
  -9   1  30       27.41       17.26     21.61 o 
  -7   1  30      639.32      620.37     40.96 o 
  -5   1  30     4350.56     4532.45    137.96 o 
  -3   1  30      988.30      931.54     50.87 o 
  -1   1  30      248.33      263.26     30.84 o 
   1   1  30      232.17      209.05     23.03 o 
   3   1  30      245.06      239.99     29.55 o 
   5   1  30      643.47      716.85     39.77 o 
   7   1  30     1087.05     1099.86     51.76 o 
   9   1  30     1190.83     1367.32     60.01 o 
  11   1  30     2270.45     2466.40     87.93 o 
 -22   2  30       66.39       91.94     47.39 o 
 -20   2  30      237.30      256.33     43.70 o 
 -18   2  30      702.91      730.55     54.86 o 
 -16   2  30      207.10      181.94     40.26 o 
 -14   2  30      332.02      332.28     33.67 o 
 -12   2  30        3.79       42.88     14.92 o 
 -10   2  30      222.17      265.09     24.93 o 
  -8   2  30      174.06      146.74     20.45 o 
  -6   2  30       39.40       69.40     14.73 o 
  -4   2  30       89.02       66.33     27.00 o 
  -2   2  30      974.98      933.92     53.07 o 
   0   2  30      942.99      803.90     58.46 o 
   2   2  30        0.19      -12.95     12.95 o 
   4   2  30      840.98      856.74     53.07 o 
   6   2  30     1078.62     1015.47     59.24 o 
   8   2  30       25.34       36.63     14.42 o 
  10   2  30      818.94      991.91     50.65 o 
  12   2  30        1.42      -10.13     14.42 o 
 -21   3  30       43.68       52.34     28.35 o 
 -19   3  30      404.29      417.69     44.24 o 
 -17   3  30      285.66      278.61     36.50 o 
 -15   3  30      267.79      396.32     32.81 o 
 -13   3  30     1607.73     1741.12     75.39 o 
 -11   3  30     1656.55     1719.69     63.98 o 
  -9   3  30      602.02      516.74     32.94 o 
  -7   3  30      440.66      440.45     30.16 o 
  -5   3  30        8.56       -4.31     10.16 o 
  -3   3  30      175.35      153.00     32.14 o 
  -1   3  30      603.41      471.21     38.36 o 
   1   3  30       19.31       31.63     14.94 o 
   3   3  30     2763.25     2851.61    131.00 o 
   5   3  30       24.00       16.56     14.32 o 
   7   3  30       20.99       29.88     13.70 o 
   9   3  30      136.35      166.63     35.45 o 
  11   3  30        2.04       28.90     18.38 o 
 -20   4  30      687.63      759.01     53.13 o 
 -18   4  30      274.31      292.26     31.97 o 
 -16   4  30       26.32       55.14     19.50 o 
 -14   4  30      498.52      555.84     41.97 o 
 -12   4  30      212.18      226.27     45.54 o 
 -10   4  30        1.64        8.86     12.20 o 
  -8   4  30      171.64      130.19     20.26 o 
  -6   4  30        0.11       10.56     16.06 o 
  -4   4  30     1284.49     1274.15     61.39 o 
  -2   4  30       10.48       14.43     15.17 o 
   0   4  30      344.59      385.65     36.06 o 
   2   4  30       77.38       66.07     17.20 o 
   4   4  30      135.65      144.94     27.62 o 
   6   4  30      273.25      268.23     34.57 o 
   8   4  30        6.81        1.64     14.44 o 
  10   4  30      174.78      156.42     28.88 o 
 -19   5  30      268.46      334.07     33.05 o 
 -17   5  30       44.73       44.61     19.56 o 
 -15   5  30        0.28       15.44     16.31 o 
 -13   5  30       17.34        3.83     16.43 o 
 -11   5  30       23.79       20.73     16.08 o 
  -9   5  30        0.03       13.80     15.37 o 
  -7   5  30      116.65       59.47     17.03 o 
  -5   5  30        9.99       40.30     14.60 o 
  -3   5  30     1379.58     1366.24     78.13 o 
  -1   5  30      154.56      117.08     35.07 o 
   1   5  30        4.01        7.36     15.24 o 
   3   5  30      314.30      346.37     39.55 o 
   5   5  30       33.78       -1.33     21.74 o 
   7   5  30       25.02       47.28     16.53 o 
   9   5  30       28.67       37.66     18.28 o 
 -18   6  30      449.18      610.51     60.32 o 
 -16   6  30        1.19       10.35     17.03 o 
 -14   6  30       17.68       22.80     15.99 o 
 -12   6  30      106.09       98.83     23.64 o 
 -10   6  30        4.10       29.31     15.67 o 
  -8   6  30      118.35      114.10     23.02 o 
  -6   6  30        0.26        0.19     12.08 o 
  -4   6  30       62.26       52.42     16.26 o 
  -2   6  30       39.50       32.82     15.48 o 
   0   6  30        2.31       -9.11     24.64 o 
   2   6  30      598.52      604.35     47.17 o 
   4   6  30       68.56       97.26     23.94 o 
   6   6  30      577.16      538.97     45.97 o 
   8   6  30       52.92       49.90     21.51 o 
 -15   7  30      147.00      160.39     31.00 o 
 -13   7  30        3.65        6.03     15.43 o 
 -11   7  30       34.61       72.89     21.50 o 
  -9   7  30      180.09      239.99     33.56 o 
  -7   7  30       47.98       98.14     22.66 o 
  -5   7  30       81.17       57.50     26.92 o 
  -3   7  30       21.99       22.40     16.11 o 
  -1   7  30      113.44      119.28     23.38 o 
   1   7  30     1120.15     1047.92     78.22 o 
   3   7  30       28.03       25.98     23.06 o 
   5   7  30      142.81       99.57     36.66 o 
 -14   8  30      195.50      255.77     37.33 o 
 -12   8  30       90.35      135.95     28.21 o 
 -10   8  30        2.76       14.68     23.97 o 
  -8   8  30      119.98      113.16     25.93 o 
  -6   8  30      433.89      522.19     42.19 o 
  -4   8  30      245.75      249.87     33.30 o 
  -2   8  30      205.30      218.78     27.27 o 
   0   8  30      294.44      302.68     32.81 o 
   2   8  30      160.30      211.53     33.92 o 
   4   8  30      132.88      108.47     30.02 o 
  -9   9  30        0.64        8.46     19.74 o 
  -7   9  30      312.34      392.30     40.92 o 
  -5   9  30      197.54      200.85     32.63 o 
  -3   9  30      160.60      146.60     28.72 o 
  -1   9  30       85.41      101.69     22.34 o 
 -21   1  31      175.13      245.33     62.23 o 
 -19   1  31       16.94       21.57     19.99 o 
 -17   1  31      667.52      783.84     61.87 o 
 -15   1  31      540.56      507.57     39.37 o 
 -13   1  31        0.27       -1.38     12.72 o 
 -11   1  31      834.28     1006.11     92.52 o 
  -9   1  31       99.99      112.85     22.58 o 
  -7   1  31      278.76      212.80     38.11 o 
  -5   1  31      390.84      438.70     62.86 o 
  -3   1  31      304.94      237.41     28.86 o 
  -1   1  31      289.40      235.31     28.36 o 
   1   1  31      697.03      506.30     46.76 o 
   3   1  31        2.85        2.66     12.90 o 
   5   1  31      286.14      310.48     26.49 o 
   7   1  31        0.35       10.12     10.64 o 
   9   1  31        0.02        9.80     11.94 o 
  11   1  31      291.52      295.84     30.63 o 
 -20   2  31      183.55      106.75     41.82 o 
 -18   2  31     1253.33     1374.76     86.19 o 
 -16   2  31      227.61      239.05     33.20 o 
 -14   2  31       60.47       69.45     16.72 o 
 -12   2  31      171.76      233.13     31.61 o 
 -10   2  31      224.82      241.38     32.73 o 
  -8   2  31        0.09       -1.24     10.97 o 
  -6   2  31      181.41      155.88     26.00 o 
  -4   2  31      202.78      247.18     28.09 o 
  -2   2  31       31.12       46.57     16.22 o 
   0   2  31       24.39       37.20     16.76 o 
   2   2  31      257.27      244.84     43.08 o 
   4   2  31     1773.18     1903.18     85.22 o 
   6   2  31      394.88      376.28     40.12 o 
   8   2  31       20.87        9.20     17.42 o 
  10   2  31        0.30       -4.21     12.91 o 
 -21   3  31       18.06      -16.41     43.51 o 
 -19   3  31      409.64      548.71     65.35 o 
 -17   3  31        0.15       13.42     17.55 o 
 -15   3  31      489.42      513.70    126.31 o 
 -13   3  31      114.54      100.53     23.16 o 
 -11   3  31      567.92      611.85     36.78 o 
  -9   3  31      512.36      459.24     31.98 o 
  -7   3  31       89.60      121.12     20.16 o 
  -5   3  31      314.70      282.45     50.04 o 
  -3   3  31      112.97       98.21     22.86 o 
  -1   3  31        0.82        9.94     12.34 o 
   1   3  31      244.67      192.06     29.89 o 
   3   3  31      106.24      103.39     29.61 o 
   5   3  31        1.50        9.12     15.27 o 
   7   3  31      409.12      482.09     41.25 o 
   9   3  31      267.08      251.83     36.85 o 
 -20   4  31      113.10      179.34     31.30 o 
 -18   4  31      339.12      385.00     46.26 o 
 -16   4  31      393.33      423.47     39.67 o 
 -14   4  31       29.73       25.52     32.49 o 
 -12   4  31      249.79      198.11     28.88 o 
 -10   4  31      635.73      670.13     44.23 o 
  -8   4  31      535.55      550.30     34.62 o 
  -6   4  31      382.46      437.15     31.91 o 
  -4   4  31      937.85      844.56     52.23 o 
  -2   4  31      654.32      743.21     49.51 o 
   0   4  31     1375.33     1585.20     76.34 o 
   2   4  31        7.65      -11.80     11.80 o 
   4   4  31       76.02       64.74     19.06 o 
   6   4  31      117.07      144.55     27.00 o
[truncated: 24,103 more chars]
